# Supplementary material for: Deciphering the role of miR-187-3p/LRFN1 axis in modulating progression, aerobic glycolysis and immune microenvironment of clear cell renal cell carcinoma
Source: Discov Oncol. 2022 Jul 7;13:59. doi: 10.1007/s12672-022-00523-z (PMC9263027; doi:10.1007/s12672-022-00523-z)
Supplement: Supplementary file 4 — Additional file 4 Table S1. Differential expression miRNA after screening and identifications. (XLSX 1411 KB) [file 12672_2022_523_MOESM4_ESM.xlsx]

## Sheet: GSE12105
row.names(tT)	logFC	AveExpr	t	P.Value	adj.P.Val	B
hsa-miR-122a	4.66312	2.23061	6.2208	1.83217e-06	0.000383	5.13259
hsa-miR-532	-1.66859	6.74044	-6.08082	2.58916e-06	0.000383	4.79971
hsa-miR-362	-1.59978	6.00594	-6.03305	2.91485e-06	0.000383	4.68562
hsa-miR-200c	-4.28665	6.53515	-5.86832	4.39336e-06	0.000383	4.29048
hsa-miR-34b	1.98676	6.29799	5.86799	4.39695e-06	0.000383	4.28969
hsa-miR-660	-1.6597	7.79398	-5.77925	5.49035e-06	0.000383	4.07574
hsa-miR-363	-1.97731	7.29399	-5.76654	5.66807e-06	0.000383	4.04505
hsa-miR-429	-2.30146	7.56851	-5.59442	8.73855e-06	0.000516667	3.62794
hsa-miR-210	3.22668	8.54779	5.48224	1.16017e-05	0.000597538	3.35485
hsa-miR-30a-5p	-1.21501	12.7161	-5.4486	1.26329e-05	0.000597538	3.27279
hsa-miR-34a	1.86576	10.0787	5.34693	1.63494e-05	0.000703023	3.02431
hsa-miR-141	-4.26878	6.73682	-5.30689	1.81007e-05	0.000713469	2.92627
hsa-miR-30a-3p	-1.28908	8.19584	-5.1226	2.8946e-05	0.000975436	2.47404
hsa-miR-502	-1.39931	4.09256	-5.11417	2.95758e-05	0.000975436	2.45331
hsa-miR-193a	1.21492	8.2459	5.09659	3.09335e-05	0.000975436	2.41009
hsa-miR-30c	-1.24511	9.79609	-4.99656	3.99447e-05	0.00118087	2.16395
hsa-miR-200b	-2.0809	9.36651	-4.92249	4.82819e-05	0.00134337	1.98151
hsa-miR-184	-2.59989	1.941	-5.12903	9.28547e-05	0.00219601	1.58751
hsa-miR-500	-1.22448	6.15518	-4.71307	8.2585e-05	0.00217015	1.46528
hsa-miR-130b	1.38881	5.06085	4.68439	8.8892e-05	0.00219601	1.39455
hsa-miR-10a	-1.52019	9.98737	-4.60586	0.000108733	0.00241136	1.20101
hsa-miR-224	2.14625	3.89843	4.59378	0.000112156	0.00241136	1.17124
hsa-miR-200a	-1.74702	9.39038	-4.50398	0.000141219	0.00285806	0.950052
hsa-miR-452*	1.99014	2.3598	4.49363	0.000145018	0.00285806	0.924586
hsa-miR-155	2.14046	6.42883	4.45286	0.000161005	0.00304622	0.824264
hsa-miR-188	-1.07361	5.36065	-4.38631	0.000190963	0.00347407	0.660655
hsa-miR-21	1.56504	14.1983	4.10611	0.000391143	0.00685225	-0.0254118
hsa-miR-592	2.79969	2.72129	3.99721	0.000516264	0.00872118	-0.290282
hsa-miR-200a*	-1.62438	2.2567	-4.00617	0.00053796	0.00877432	-0.302511
hsa-miR-138	-3.76057	3.00865	-4.07777	0.00074788	0.0114112	-0.411437
hsa-miR-106b	0.958016	9.57162	3.89589	0.000667871	0.0105301	-0.535581
hsa-miR-510	-3.55174	2.08598	-4.04214	0.000899111	0.01329	-0.556229
hsa-miR-181b	0.947669	7.7345	3.69062	0.00112183	0.0160795	-1.02826
hsa-miR-93	0.887996	7.68064	3.65664	0.00122182	0.0169977	-1.10917
hsa-miR-551b	-1.1876	3.07374	-3.61635	0.00135176	0.0182681	-1.20486
hsa-miR-578	4.50018	-2.89747	5.27312	0.00253567	0.0266527	-1.24737
hsa-miR-519e*	1.31732	1.91559	3.58721	0.00145408	0.019105	-1.27389
hsa-miR-30e-3p	-0.912101	7.90262	-3.5728	0.00150743	0.0192707	-1.30795
hsa-miR-18a	0.992194	6.55048	3.54199	0.00162802	0.0202645	-1.38068
hsa-miR-425-3p	-1.25788	0.676823	-3.52821	0.00184994	0.0218755	-1.44779
hsa-miR-10b	-1.12611	11.7428	-3.49823	0.00181559	0.0218755	-1.48362
hsa-miR-506	-1.52541	2.28051	-3.44074	0.00209431	0.0241612	-1.61827
hsa-miR-339	0.848239	7.06976	3.42831	0.00215981	0.0243236	-1.64728
hsa-miR-30d	-0.62192	10.2273	-3.38438	0.00240775	0.0264852	-1.74955
hsa-miR-342	0.900587	7.41994	3.36814	0.00250622	0.0266527	-1.78724
hcmv-miR-US5-1	-5.68084	-1.58561	-4.94276	0.00593949	0.0520255	-1.93079
hsa-miR-517c	4.54155	-1.33457	3.91495	0.00682448	0.0566313	-1.97806
hsa-miR-545	0.778737	2.07394	3.27245	0.00317077	0.0326038	-2.00801
hsa-miR-204	-1.86066	10.8796	-3.25871	0.0032793	0.0330023	-2.03954
hsa-miR-18a*	1.76201	0.551485	3.29126	0.00478885	0.0435601	-2.04054
hsa-miR-514	-4.13761	2.51959	-3.24211	0.00419567	0.0396911	-2.10374
hsa-miR-142-5p	1.46284	7.25384	3.18281	0.00394594	0.0384319	-2.21267
hsa-miR-142-3p	1.42795	9.49095	3.17914	0.00398132	0.0384319	-2.22101
ebv-miR-BART17-3p	2.71859	-0.904075	3.75401	0.00831118	0.065977	-2.25367
hsa-miR-181a	0.760467	8.43766	3.14767	0.00429725	0.0398549	-2.2923
hsa-miR-126*	0.969324	8.23786	3.066	0.00523358	0.0467072	-2.47595
hsa-miR-15a	0.800104	9.84015	2.99813	0.00615764	0.0529557	-2.62697
hsa-miR-548d	4.47273	-3.11113	4.65222	0.0137598	0.0879513	-2.67279
hsa-miR-149	-1.35669	4.02898	-2.97498	0.00650707	0.0549615	-2.67814
hsa-miR-550	1.36027	1.9711	2.8869	0.00801754	0.0653844	-2.87117
hsa-miR-154	-1.00517	2.85906	-2.86868	0.00836918	0.065977	-2.91077
hsa-miR-146a	0.906316	7.38537	2.81814	0.00942244	0.0724714	-3.01992
hsa-miR-25	0.773967	8.56244	2.81466	0.00949943	0.0724714	-3.02741
hsa-miR-135a	-2.39432	4.89423	-2.80526	0.00971031	0.0729044	-3.04759
hsa-miR-27a	0.771782	10.5954	2.79008	0.0100604	0.0741535	-3.08013
hsa-miR-421	-0.708498	2.56322	-2.78457	0.0101902	0.0741535	-3.0919
hsa-miR-508	-0.968827	2.7703	-2.75634	0.0108814	0.0779706	-3.15211
hsa-miR-23a	0.732137	10.9277	2.74993	0.0110445	0.0779706	-3.16574
hsa-miR-629	1.40286	1.22966	2.72215	0.0126206	0.0859614	-3.20112
hsa-miR-181d	0.775674	5.79944	2.72158	0.0117931	0.0820316	-3.2258
hsa-miR-96	-1.10957	0.945833	-2.69735	0.0145237	0.0898571	-3.24636
hsa-miR-218	-0.87279	6.51501	-2.68869	0.0127216	0.0859614	-3.29506
hsa-miR-527	-1.49026	0.325773	-2.66476	0.0137123	0.0879513	-3.33784
hsa-miR-15b	0.764747	9.72461	2.66479	0.0134389	0.0879513	-3.34513
hsa-miR-484	0.517948	5.46063	2.66258	0.013507	0.0879513	-3.34973
hsa-miR-9*	-2.43245	2.56853	-2.64556	0.0146279	0.0898571	-3.37152
hsa-miR-376a	-1.00286	6.08315	-2.63997	0.0142238	0.0897046	-3.39684
hsa-miR-518c	-2.22662	-1.8397	-2.56248	0.0321243	0.146104	-3.42228
ebv-miR-BART1-3p	5.03365	0.0491724	3.83716	0.0446075	0.183289	-3.42935
hsa-miR-335	-1.13884	5.80222	-2.61886	0.0149251	0.0905075	-3.44064
hsa-miR-302a*	-2.09302	-1.70564	-2.55573	0.0215862	0.113448	-3.45694
hsa-miR-9	-2.03007	3.46897	-2.61083	0.0152003	0.0910093	-3.45725
hsa-miR-495	-1.22404	1.65808	-2.59931	0.0156032	0.0911968	-3.48102
hsa-miR-16	0.672686	11.2141	2.59564	0.0157336	0.0911968	-3.48858
hsa-miR-190	-0.934548	4.39931	-2.59351	0.01581	0.0911968	-3.49298
hsa-miR-377	-0.980819	5.25047	-2.57948	0.0163203	0.093006	-3.5218
hsa-miR-147	-4.51771	-1.52871	-3.44385	0.0562282	0.209417	-3.5451
hsa-miR-181a*	0.588519	4.19267	2.56027	0.0170443	0.0959755	-3.56115
hsa-miR-503	0.900413	4.80047	2.51459	0.0188876	0.105104	-3.65404
kshv-miR-K12-7	-1.12717	1.07912	-2.50113	0.0197912	0.107601	-3.67089
ebv-miR-BART1-5p	2.79185	0.89168	2.36403	0.0531304	0.204314	-3.68214
hsa-miR-30b	-0.594106	8.90181	-2.49819	0.0195934	0.107601	-3.68716
hsa-miR-153	4.89005	-1.24371	2.47906	0.0621208	0.227776	-3.69343
hsa-miR-124a	-1.82144	2.80988	-2.47035	0.0211842	0.112586	-3.73222
hsa-miR-302b*	-2.66649	-0.422388	-2.37987	0.051954	0.203093	-3.733
hsa-miR-507	-3.13235	0.505998	-2.39864	0.0286365	0.135451	-3.73556
hsa-miR-203	-1.59924	3.82874	-2.46508	0.0210934	0.112586	-3.75362
hsa-miR-369-5p	-0.948721	1.36072	-2.43474	0.0225602	0.117019	-3.81406
hsa-miR-490	6.54456	0.531868	2.34446	0.0725498	0.252324	-3.81546
ebv-miR-BART19	0.901964	5.66165	2.43074	0.0227605	0.117019	-3.82199
hsa-miR-518a	1.96245	-2.61726	2.36589	0.0707665	0.247945	-3.82279
hsa-miR-383	3.04981	-1.69831	2.31407	0.0643645	0.234188	-3.84215
hsa-miR-136	-0.912976	5.41651	-2.41864	0.0233763	0.118892	-3.84595
ebv-miR-BART3-5p	1.03237	-0.962663	2.34858	0.0308675	0.141751	-3.89476
hsa-miR-302c	-1.76376	-1.29314	-2.33187	0.0327196	0.147394	-3.90683
hsa-miR-92b	0.762704	2.91224	2.37791	0.0255641	0.128637	-3.92606
hsa-miR-381	-1.10898	2.31974	-2.36361	0.026749	0.131794	-3.94147
hsa-miR-598	-0.783741	3.63648	-2.35743	0.0267339	0.131794	-3.96602
hsa-miR-99a	-0.816395	9.8806	-2.35097	0.027113	0.132211	-3.97859
hsa-miR-620	-3.50042	-1.30517	-2.14988	0.0620333	0.227776	-3.99304
kshv-miR-K12-3*	-5.73741	-2.10962	-2.21458	0.102172	0.300171	-3.99717
hsa-miR-368	-0.87601	3.97406	-2.33452	0.0281005	0.135451	-4.01048
hsa-miR-619	-2.60997	-4.19157	-2.19234	0.104514	0.301586	-4.01487
hsa-miR-27b	-0.764401	10.6861	-2.3298	0.0283896	0.135451	-4.01959
hsa-miR-631	-1.74976	-0.0751108	-2.22826	0.0435132	0.180542	-4.04425
hsa-miR-199a	-0.793268	9.48808	-2.31207	0.0295015	0.13816	-4.05378
hsa-miR-126	0.689723	13.0626	2.29164	0.0308311	0.141751	-4.09294
hsa-miR-363*	1.5935	-0.412833	2.08916	0.0864881	0.276411	-4.09818
hsa-miR-526b*	-1.69701	-1.31113	-2.21862	0.0400486	0.169134	-4.11531
hsa-miR-199a*	-0.799302	10.168	-2.25137	0.0336136	0.149993	-4.1695
hsa-miR-606	-2.69183	-0.874259	-2.05198	0.153173	0.371543	-4.18264
hsa-miR-181c	0.700666	5.68619	2.23703	0.0346586	0.153211	-4.19656
hsa-miR-448	2.57594	-2.74236	1.96364	0.165093	0.390446	-4.23786
hsa-miR-33b	-1.56024	-0.00234943	-2.04692	0.0695188	0.247945	-4.24321
hsa-miR-652	-0.454073	6.59307	-2.20362	0.0372073	0.162954	-4.25913
hsa-miR-206	-1.47885	0.230532	-2.18625	0.039502	0.168329	-4.25929
hsa-miR-324-5p	-0.388324	7.04447	-2.18799	0.038457	0.166882	-4.28819
hsa-miR-769-5p	0.482518	3.75052	2.17993	0.0391165	0.168201	-4.30314
ebv-miR-BART8-5p	-2.8945	-1.27957	-1.91223	0.101071	0.298792	-4.30859
hsa-miR-544	-2.30507	-0.51099	-1.90165	0.0918203	0.28573	-4.32706
hsa-miR-423	0.524382	2.81453	2.16212	0.0406088	0.169982	-4.336
hsa-miR-432	-0.684848	1.93819	-2.11348	0.0449503	0.183289	-4.42484
hsa-miR-517*	2.12322	-0.629398	1.92987	0.0812267	0.268673	-4.42873
ebv-miR-BART11-3p	-2.16784	-3.58945	-1.65254	0.217408	0.463535	-4.44635
ebv-miR-BART3-3p	-1.6051	-0.46891	-1.6771	0.180351	0.408163	-4.44814
hsa-miR-31	-1.52155	5.21785	-2.09085	0.0475699	0.192313	-4.44968
hsa-miR-302d	-5.3055	0.301177	-1.87218	0.0924407	0.285781	-4.45298
hsa-miR-454-5p	1.17804	-1.13455	2.04039	0.0551313	0.206961	-4.46118
hsa-miR-23b	-0.656257	11.5324	-2.08177	0.0479996	0.192405	-4.48201
ebv-miR-BART16	4.16399	-1.78693	1.75134	0.135533	0.344662	-4.48333
hsa-miR-134	-0.767478	2.23644	-2.05085	0.0511498	0.203093	-4.53719
hsa-miR-452	0.633547	4.94675	2.0449	0.0517769	0.203093	-4.54774
hsa-miR-614	2.40417	0.00205814	1.84178	0.0940646	0.286005	-4.55507
hsa-miR-371	-1.57475	-1.9458	-1.64017	0.169227	0.392374	-4.5641
hsa-let-7i	0.588383	10.1961	2.0338	0.0529648	0.204314	-4.56737
hsa-miR-299-5p	-0.924943	2.14737	-2.01676	0.0548348	0.206961	-4.59735
hsa-miR-379	-0.824995	2.88659	-2.01424	0.0551163	0.206961	-4.60176
hsa-miR-524*	-1.09823	-1.15954	-1.69701	0.130973	0.338526	-4.64508
hsa-miR-511	1.60953	-0.744327	1.708	0.124051	0.329642	-4.65714
ebv-miR-BART4	-1.59864	-1.67408	-1.63384	0.15003	0.368598	-4.68172
hsa-miR-129	-2.22887	-0.319928	-1.62789	0.130755	0.338526	-4.69972
hsa-miR-549	-1.59621	-1.84915	-1.30476	0.272419	0.523093	-4.77445
hsa-miR-409-5p	-2.38863	-0.614361	-1.71694	0.112913	0.316023	-4.77637
hsa-miR-501	-0.51343	5.80138	-1.90853	0.0681357	0.246017	-4.78355
hsa-miR-658	-2.23221	-1.62235	-1.50923	0.178649	0.406255	-4.78532
hsa-miR-586	-1.0916	-1.02917	-1.83181	0.0831848	0.271355	-4.79505
hsa-miR-127	-0.724434	4.70837	-1.8948	0.0700098	0.247945	-4.80664
hsa-miR-17-3p	0.462299	6.8477	1.89253	0.0703244	0.247945	-4.81045
hsa-miR-642	-2.29259	-1.08606	-1.39707	0.228196	0.477597	-4.8113
hsa-miR-573	2.58432	-2.40057	1.47169	0.188216	0.419935	-4.82768
hsa-miR-663	-0.75769	4.76035	-1.8562	0.0755227	0.260746	-4.87088
ebv-miR-BART14-3p	-1.78314	-2.71613	-1.23824	0.27708	0.52539	-4.87196
hsa-miR-98	-0.432393	7.72088	-1.84478	0.077224	0.264155	-4.8897
hsa-let-7g	-0.438168	11.1291	-1.8403	0.0778998	0.264155	-4.89705
hsa-miR-214	-0.572464	8.35248	-1.83842	0.0781854	0.264155	-4.90014
hsa-miR-18b	0.459346	3.62744	1.83368	0.078908	0.264706	-4.90789
hsa-miR-603	1.43104	-1.84464	1.35026	0.230401	0.479224	-4.92192
hsa-miR-301	0.425155	6.52909	1.82146	0.0808001	0.268673	-4.92784
hsa-miR-520c	1.30147	-1.39724	1.70852	0.106351	0.304872	-4.92994
hsa-miR-183	-1.01157	2.31228	-1.79407	0.0862899	0.276411	-4.93582
hsa-miR-143	0.540446	12.4082	1.81472	0.0818611	0.268891	-4.93881
hsa-miR-197	0.388462	5.74683	1.79947	0.0843038	0.273121	-4.96348
hsa-miR-487a	-1.5513	0.0618699	-1.72264	0.100826	0.298792	-4.98497
hsa-miR-296	0.448958	3.78157	1.7817	0.0872305	0.276745	-4.99205
hsa-miR-518e	0.88297	0.50122	1.09836	0.328017	0.572516	-4.99614
hsa-miR-125a	-0.443538	10.8118	-1.77852	0.0877628	0.276745	-4.99714
hsa-miR-212	0.359421	4.63696	1.77336	0.0886324	0.277636	-5.00537
hsa-miR-432*	-2.42422	0.70804	-1.08654	0.323027	0.567611	-5.03403
hsa-miR-410	-0.77863	2.02154	-1.74098	0.0948008	0.286005	-5.0376
kshv-miR-K12-8	-1.17953	-0.114588	-1.61111	0.127407	0.336667	-5.04906
hsa-miR-655	1.44245	-0.983811	1.58288	0.135101	0.344662	-5.05258
hsa-miR-633	0.830251	-1.25232	1.0596	0.334097	0.578857	-5.05754
hsa-miR-493-5p	-0.594406	2.6343	-1.73942	0.0945425	0.286005	-5.05913
hsa-miR-331	0.376594	9.0813	1.73516	0.095308	0.286005	-5.06582
hsa-miR-517b	2.90428	-2.09488	1.598	0.130304	0.338526	-5.06749
hsa-let-7c	-0.482404	11.066	-1.73389	0.0955366	0.286005	-5.06781
hsa-miR-220	-0.947396	-3.77099	-0.722201	0.533142	0.722931	-5.11675
hsa-miR-7	0.505163	4.39592	1.68819	0.104098	0.301586	-5.13874
hsa-miR-492	-2.11634	-1.32809	-1.17657	0.281023	0.52539	-5.14182
hsa-miR-150	0.885795	5.77515	1.68578	0.104567	0.301586	-5.14244
hsa-miR-520g	-1.66507	-2.77821	-1.35725	0.206266	0.44754	-5.15785
hsa-miR-497	0.51318	8.28104	1.67137	0.107406	0.306043	-5.16446
hsa-miR-567	2.0954	0.340768	1.12974	0.298905	0.543777	-5.18796
hsa-miR-19a	0.466189	9.02976	1.65445	0.110824	0.313891	-5.19014
hsa-miR-223	0.623997	8.58025	1.64911	0.111922	0.315115	-5.1982
hsa-miR-187	-1.08583	1.90538	-1.58302	0.128768	0.338375	-5.21032
hsa-miR-610	-0.515403	2.68434	-1.63796	0.114243	0.31665	-5.21497
hsa-miR-454-3p	0.461673	4.7909	1.63685	0.114476	0.31665	-5.21663
ebv-miR-BHRF1-3	2.20091	-1.28795	0.745065	0.503896	0.709354	-5.21786
hsa-miR-521	0.886314	-1.29265	0.74132	0.505895	0.710054	-5.22037
hcmv-miR-US25-1	-0.700146	-2.4174	-0.728921	0.512555	0.713725	-5.22863
hsa-miR-26a	-0.444876	12.4647	-1.62787	0.116377	0.320038	-5.23005
hsa-miR-618	-2.56743	-3.38216	-0.726271	0.513987	0.713725	-5.23038
hsa-miR-656	-0.701102	-1.61846	-1.55079	0.137081	0.346734	-5.23675
hsa-miR-654	-1.00448	1.20533	-1.60723	0.121394	0.328304	-5.24081
hsa-miR-576	1.1129	1.3665	0.788682	0.470295	0.695154	-5.24091
hsa-miR-584	0.528571	2.27368	1.61511	0.119125	0.3257	-5.24903
hsa-miR-605	1.00969	0.020122	1.499	0.151759	0.370011	-5.25868
hcmv-miR-US4	-0.695111	2.46541	-1.60281	0.121825	0.328304	-5.26722
hsa-miR-671	-0.614379	4.9975	-1.59965	0.122525	0.328304	-5.27186
hsa-miR-590	0.424609	6.05776	1.59818	0.122854	0.328304	-5.27403
hsa-miR-182*	1.06479	0.215333	1.38907	0.185865	0.41753	-5.30809
hsa-miR-659	-0.765522	0.923685	-1.55842	0.132534	0.340698	-5.31175
ebv-miR-BART6-3p	-2.47035	-2.23029	-0.719322	0.50166	0.709354	-5.31904
hsa-miR-612	0.399177	1.09035	0.304293	0.784958	0.880445	-5.32388
hsa-miR-599	-1.27446	-1.19442	-1.13138	0.28902	0.534009	-5.3321
hsa-miR-518b	1.37541	-1.20781	1.07216	0.317194	0.566162	-5.35009
hsa-miR-562	-2.26694	-2.08943	-0.887915	0.412125	0.640952	-5.35702
hsa-miR-644	-1.1167	-1.44377	-0.941871	0.380239	0.605989	-5.36036
hsa-miR-640	-0.48067	0.758665	-0.481422	0.659216	0.809894	-5.37111
hsa-miR-337	-2.05848	-1.33054	-1.15048	0.278259	0.52539	-5.38737
hsa-miR-645	0.913573	-1.5023	0.738626	0.497293	0.708493	-5.38903
hsa-miR-552	-1.31523	-1.93852	-0.961573	0.37097	0.59758	-5.39223
hsa-miR-649	1.35273	-0.975166	1.14855	0.27235	0.523093	-5.39936
hsa-miR-513	-0.522421	4.93419	-1.5099	0.14389	0.359205	-5.40088
hsa-miR-365	0.378465	7.42918	1.5094	0.144017	0.359205	-5.40158
hsa-miR-302c*	0.618158	0.675254	0.523829	0.625473	0.786832	-5.40277
hsa-miR-299-3p	-0.60012	1.61416	-1.50833	0.14429	0.359205	-5.40308
hsa-miR-384	-1.74848	-1.10631	-0.816772	0.448343	0.677528	-5.41326
hsa-miR-661	1.51687	-0.10438	0.871949	0.414562	0.640952	-5.41873
hsa-miR-32	-0.376142	6.35728	-1.48598	0.150072	0.368598	-5.43423
hsa-miR-24	0.353719	11.7211	1.48473	0.150401	0.368598	-5.43596
hsa-miR-765	-0.512857	4.39954	-1.46334	0.156117	0.376752	-5.46539
hsa-let-7a	-0.373282	13.2014	-1.45386	0.158708	0.38106	-5.47832
hsa-miR-433	-1.01467	-1.21262	-0.932176	0.380505	0.605989	-5.47887
hsa-miR-525	0.821144	-1.90047	1.00787	0.341538	0.585634	-5.48046
hsa-miR-639	0.160684	-1.05582	0.133719	0.901075	0.952832	-5.48149
hsa-miR-515-5p	0.901318	0.306919	0.594897	0.580922	0.761139	-5.48202
hsa-miR-626	-0.167084	-1.54694	-0.0840067	0.937708	0.972666	-5.48729
hcmv-miR-UL112	0.179121	-1.46548	0.0666885	0.950522	0.9838	-5.48869
hsa-miR-30e-5p	-0.384457	9.45641	-1.43994	0.162573	0.387539	-5.49718
hsa-miR-217	-1.23323	0.752081	-1.3026	0.209651	0.452807	-5.49829
hsa-miR-28	0.36958	7.29483	1.43826	0.163045	0.387539	-5.49945
hsa-miR-604	-0.699873	-0.704463	-0.416874	0.690313	0.824541	-5.50047
hsa-miR-376b	-0.632535	2.59523	-1.42723	0.166168	0.391032	-5.51427
hsa-miR-409-3p	-0.582836	2.2788	-1.42291	0.167403	0.391988	-5.52004
hsa-miR-520a*	1.30178	0.190944	0.878464	0.407169	0.636557	-5.5246
hsa-miR-145	0.405127	13.3322	1.41883	0.168576	0.392374	-5.52548
hsa-miR-516-3p	-0.540576	-3.97327	-0.492692	0.645617	0.799774	-5.53788
hsa-let-7f	-0.3645	12.9058	-1.40924	0.171364	0.395254	-5.53823
hsa-miR-140	0.387715	8.72775	1.40658	0.17214	0.395254	-5.54174
hsa-miR-431	-0.561719	-1.01758	-0.297968	0.77511	0.876498	-5.54183
hsa-miR-548a	1.51034	-1.74083	0.983536	0.345689	0.586061	-5.54772
hsa-miR-623	-0.587199	1.84189	-1.39019	0.177005	0.404462	-5.56332
hsa-miR-641	-0.932096	-0.830446	-0.881289	0.402563	0.632598	-5.56455
hsa-miR-422a	-1.18883	-0.846512	-1.14923	0.266906	0.519647	-5.59136
hsa-miR-26b	-0.344039	10.84	-1.35997	0.186255	0.41753	-5.60253
hsa-miR-651	0.207168	-0.813184	0.14764	0.885732	0.945714	-5.60318
kshv-miR-K12-10a	-1.22775	-0.635601	-1.21601	0.240187	0.489691	-5.61336
ebv-miR-BART10	-1.37391	-3.00166	-0.760646	0.470287	0.695154	-5.61718
hsa-miR-566	-0.780148	0.712484	-0.634447	0.5448	0.736258	-5.6227
hsa-miR-617	-0.532896	0.423933	-1.32588	0.197658	0.434152	-5.62486
hsa-miR-556	-1.25983	-1.95625	-0.739928	0.482038	0.706217	-5.63231
hsa-miR-325	0.440902	0.236487	0.459583	0.663606	0.813175	-5.63632
hsa-miR-524	-0.923401	-1.52524	-0.732571	0.486257	0.706217	-5.63759
hsa-miR-767-3p	0.943081	0.0577533	1.313	0.201894	0.440074	-5.64095
hsa-miR-588	0.405395	0.436077	0.449396	0.670493	0.819219	-5.64105
hsa-miR-425-5p	0.289349	6.23808	1.3279	0.19648	0.434152	-5.64332
hsa-miR-411	-0.64943	1.47438	-1.32547	0.197274	0.434152	-5.64639
hsa-miR-29c	-0.417146	11.2914	-1.32246	0.19826	0.434152	-5.65017
kshv-miR-K12-1	0.0288584	-0.843687	0.0359297	0.972897	0.996254	-5.66454
hsa-miR-105	-0.0445267	-1.5995	-0.0257984	0.980537	0.996254	-5.66488
kshv-miR-K12-10b	1.41522	-1.19574	1.2163	0.237732	0.488609	-5.68689
hsa-miR-767-5p	-0.350123	-3.20302	-0.304161	0.772302	0.876258	-5.69767
hsa-miR-199b	-0.91647	4.89181	-1.26911	0.216357	0.463535	-5.71594
hsa-miR-560	-0.653262	2.57349	-1.26569	0.217558	0.463535	-5.72007
hsa-miR-569	0.443779	-1.58788	0.196168	0.8516	0.928126	-5.72608
hcmv-miR-UL22A*	0.754612	-2.04806	0.482795	0.645219	0.799774	-5.72668
hsa-miR-302a	-0.381789	0.790358	-1.24202	0.226514	0.477597	-5.72719
hsa-miR-328	0.666523	4.03169	1.25404	0.22169	0.470222	-5.73408
hsa-miR-216	0.445315	0.627636	0.581416	0.578145	0.759619	-5.73591
hsa-miR-323	-0.384748	0.652089	-0.323507	0.756562	0.867003	-5.73968
hsa-miR-182	-0.662342	4.73082	-1.23755	0.227641	0.477597	-5.75373
hsa-miR-422b	-0.445789	8.05642	-1.22839	0.231	0.479224	-5.76454
hsa-miR-185	0.264036	7.41449	1.21564	0.235736	0.486912	-5.77948
hsa-miR-520h	0.26668	-0.582384	0.291969	0.778286	0.876498	-5.78166
hsa-miR-559	0.479318	-0.195353	0.341138	0.743858	0.863159	-5.78683
hsa-miR-574	0.251465	6.03609	1.20796	0.238623	0.488609	-5.7884
hsa-miR-650	-0.788162	2.28628	-1.19701	0.242785	0.492826	-5.80104
hsa-miR-329	0.884162	-0.463517	1.09176	0.288287	0.534009	-5.8032
hsa-miR-424	0.45049	10.4429	1.19434	0.243808	0.492826	-5.80411
hsa-miR-151	0.244128	6.8543	1.18994	0.245502	0.494139	-5.80916
hsa-miR-221	-0.472244	7.20141	-1.18394	0.247824	0.494927	-5.816
hsa-miR-192	-0.861149	9.98989	-1.18352	0.247986	0.494927	-5.81647
hsa-miR-146b	0.61458	7.4857	1.16715	0.254413	0.505619	-5.835
hsa-miR-520f	0.636566	-1.38178	0.92324	0.370086	0.59758	-5.8358
hsa-miR-20a	0.399153	9.77392	1.15735	0.258317	0.51123	-5.84598
hsa-miR-29b	-0.232879	12.1091	-1.15245	0.260285	0.512978	-5.85144
hsa-miR-485-5p	-0.513863	-1.78647	-0.587293	0.570786	0.75414	-5.85451
hsa-miR-515-3p	0.754625	-0.766873	0.961004	0.349686	0.588618	-5.86578
hsa-miR-526c	0.189375	-1.94075	0.133379	0.89643	0.952832	-5.86869
hsa-miR-125b	-0.361777	11.6224	-1.13647	0.266781	0.519647	-5.86909
hsa-miR-613	-0.315357	-1.17779	-0.396638	0.701477	0.835764	-5.86998
hsa-miR-29a	-0.229255	12.548	-1.1351	0.267342	0.519647	-5.87059
hsa-miR-195	0.395383	10.5856	1.13335	0.268063	0.519647	-5.87251
hsa-miR-522	0.748195	-1.07892	0.824974	0.42195	0.645698	-5.88361
hsa-miR-622	-0.40034	3.13155	-1.12106	0.273159	0.523093	-5.88591
hsa-miR-568	0.269405	-0.261898	0.197135	0.849001	0.927431	-5.88921
hsa-miR-520a	-0.723921	-1.08027	-0.587554	0.569322	0.75414	-5.89129
hsa-miR-624	0.558456	1.0765	1.07255	0.294873	0.538512	-5.8953
hsa-miR-194	-0.787903	9.80436	-1.11189	0.277003	0.52539	-5.89581
hsa-let-7e	-0.258225	10.8278	-1.10645	0.279304	0.52539	-5.90166
hcmv-miR-UL22A	-0.38159	3.22212	-1.10388	0.280398	0.52539	-5.90441
hsa-miR-548c	-0.700385	-1.34864	-0.837339	0.415176	0.640952	-5.90959
hsa-miR-154*	-0.54093	1.46822	-1.08965	0.286497	0.533516	-5.91954
hsa-miR-609	-0.188537	-0.999067	-0.31891	0.756739	0.867003	-5.92908
hsa-let-7b	-0.27644	12.5939	-1.07766	0.291707	0.536878	-5.93215
hsa-miR-369-3p	-0.515563	0.399608	-1.07395	0.293335	0.537781	-5.93603
hsa-miR-373	-0.557586	-1.06902	-0.970487	0.343149	0.585634	-5.94567
hsa-miR-519d	0.551786	-1.27796	0.477818	0.642628	0.799774	-5.95027
hsa-miR-509	-0.343275	6.46859	-1.05488	0.301797	0.546936	-5.95576
hsa-miR-139	-0.315923	6.23396	-1.04381	0.306788	0.553857	-5.96707
hsa-miR-583	-0.114367	-0.206862	-0.119918	0.907062	0.953423	-5.97406
hsa-miR-215	-0.729639	8.85655	-1.02551	0.315165	0.566162	-5.98552
hsa-miR-488	0.352035	-1.4283	0.291977	0.77662	0.876498	-5.98679
hsa-miR-615	-0.267814	2.08047	-1.02145	0.317045	0.566162	-5.98957
hsa-miR-630	0.468079	5.21668	1.01739	0.318932	0.566281	-5.99361
hsa-miR-320	0.259472	8.91899	1.01456	0.320255	0.566281	-5.99642
ebv-miR-BART13	0.193107	5.4122	1.01328	0.320853	0.566281	-5.99769
hsa-miR-144	0.443693	5.84526	1.00657	0.324006	0.567611	-6.00431
hsa-miR-518f*	0.488765	0.109697	0.932267	0.361579	0.595913	-6.00864
hsa-miR-382	-0.412307	1.31057	-0.92954	0.362958	0.596108	-6.01113
hsa-miR-517a	-0.197309	-1.21765	-0.122686	0.904485	0.952832	-6.01469
hsa-miR-520d*	0.492484	0.0257292	0.644092	0.528969	0.722931	-6.0148
hsa-miR-648	-0.812925	-0.579739	-0.656978	0.521529	0.717103	-6.01907
hsa-miR-33	-0.235358	5.80441	-0.990013	0.331869	0.57711	-6.02047
hsa-miR-519c	0.325112	-1.11063	0.456447	0.656613	0.808797	-6.0212
hsa-miR-516-5p	0.15507	-1.15001	0.125349	0.902877	0.952832	-6.02286
hsa-miR-370	-0.250508	7.00088	-0.970151	0.341476	0.585634	-6.03952
hsa-miR-340	0.315235	3.41109	0.969204	0.341938	0.585634	-6.04042
hsa-miR-770-5p	0.27565	3.03164	0.964588	0.3442	0.585634	-6.0448
hsa-miR-758	0.427787	-0.438718	0.55014	0.590633	0.765119	-6.05309
hsa-miR-662	0.367716	1.68085	0.953639	0.349604	0.588618	-6.05509
hsa-miR-595	-0.243033	-2.72433	-0.149155	0.884274	0.945714	-6.0559
hsa-miR-22	-0.191636	11.7722	-0.95018	0.351323	0.589276	-6.05832
hsa-miR-577	-0.522419	0.619114	-0.86984	0.394023	0.621523	-6.0639
hsa-miR-512-3p	-0.341099	3.42848	-0.943625	0.354597	0.592666	-6.06442
hsa-miR-561	-0.0576947	-3.07915	-0.0517557	0.9597	0.991132	-6.06604
hsa-miR-338	0.317422	7.11359	0.936508	0.358175	0.595913	-6.07099
hsa-miR-489	-0.940396	4.27816	-0.931267	0.360824	0.595913	-6.07579
hsa-miR-625	0.278443	3.71593	0.930277	0.361326	0.595913	-6.0767
hsa-miR-636	0.233928	3.00873	0.9224	0.365337	0.59758	-6.08387
hsa-miR-518f	-0.677134	-0.340586	-0.917341	0.367928	0.59758	-6.08845
hsa-miR-628	-0.261821	2.79483	-0.913531	0.369888	0.59758	-6.09188
hsa-miR-219	0.264092	4.73409	0.910534	0.371435	0.59758	-6.09457
hsa-miR-519a	0.391822	-1.75228	0.389777	0.703293	0.835824	-6.09563
hsa-miR-485-3p	0.334979	-0.328316	0.251416	0.805296	0.898361	-6.10314
kshv-miR-K12-3	-0.241225	4.83778	-0.896205	0.378887	0.605989	-6.10732
hsa-miR-205	0.0482013	-0.124421	0.040571	0.968282	0.995646	-6.11663
hsa-miR-455	0.205321	6.44986	0.87977	0.387553	0.615143	-6.1217
hsa-miR-483	0.26423	-0.57097	0.316294	0.757024	0.867003	-6.12218
hsa-miR-601	-0.23952	5.65898	-0.867324	0.394201	0.621523	-6.13243
hsa-miR-580	-0.130668	-1.97077	-0.153735	0.879947	0.945714	-6.13832
hsa-miR-498	0.43757	0.304346	0.823448	0.418553	0.642778	-6.14734
hsa-miR-191	-0.195059	7.2115	-0.842326	0.407773	0.636557	-6.15354
hsa-miR-553	0.50687	-1.46897	0.675252	0.507469	0.710156	-6.16385
hsa-miR-486	0.302758	5.16825	0.827413	0.416009	0.640952	-6.16586
hsa-miR-450	0.250203	4.48887	0.814571	0.423185	0.645698	-6.17631
hsa-miR-92	0.236934	9.87098	0.806285	0.427855	0.650725	-6.18296
hsa-miR-539	-0.351551	-0.299611	-0.591638	0.561277	0.749955	-6.18586
hsa-miR-137	-0.185151	-1.21113	-0.171095	0.866698	0.935955	-6.19416
hsa-miR-17-5p	0.234622	8.55303	0.776838	0.444709	0.67419	-6.20609
hsa-miR-135b	-0.353632	3.287	-0.767994	0.449848	0.677638	-6.21288
hsa-miR-367	-0.51611	0.39189	-0.751239	0.459682	0.690253	-6.22553
hsa-miR-373*	-0.124762	1.56978	-0.225863	0.823933	0.912694	-6.22582
ebv-miR-BHRF1-1	0.390478	-0.277428	0.511053	0.615379	0.784152	-6.23058
hsa-miR-520b	0.374975	-0.112495	0.712046	0.483464	0.706217	-6.2323
hsa-miR-519b	0.354625	-0.355994	0.502949	0.620651	0.784941	-6.23247
hsa-miR-572	-0.221368	5.59497	-0.740091	0.466296	0.695154	-6.2338
hsa-miR-324-3p	0.136435	8.14812	0.738096	0.467485	0.695154	-6.23527
hsv1-miR-H1	-0.238912	2.92593	-0.736307	0.468553	0.695154	-6.23658
hsa-miR-548b	0.0163175	-1.0464	0.0155206	0.987829	0.996254	-6.23769
hsa-miR-449b	0.454946	-0.979829	0.416456	0.682157	0.821899	-6.23788
hsa-miR-582	-0.277514	4.42089	-0.728929	0.472973	0.696936	-6.24197
hsa-miR-34c	0.464425	0.828969	0.693348	0.494905	0.70746	-6.24541
hsa-miR-376a*	0.297925	-1.78628	0.360623	0.722974	0.846452	-6.24572
hsa-miR-493-3p	-0.383417	0.944606	-0.648285	0.52338	0.717561	-6.25073
hsa-miR-526b	0.208842	-1.06315	0.218047	0.830248	0.917541	-6.25446
hsa-miR-326	-0.79234	-0.940715	-0.459942	0.650935	0.803896	-6.25564
hsa-miR-491	0.220726	3.23502	0.709627	0.484651	0.706217	-6.25581
hsa-miR-107	-0.141617	10.5694	-0.706207	0.486738	0.706217	-6.25822
kshv-miR-K12-9*	-0.44411	0.711253	-0.592851	0.559483	0.749675	-6.26533
hcmv-miR-UL70-3p	-0.323762	5.05093	-0.695562	0.493265	0.70746	-6.26566
hsa-miR-768-5p	-0.198062	8.16091	-0.693283	0.494669	0.70746	-6.26724
hsa-miR-99b	-0.115871	7.43992	-0.692697	0.49503	0.70746	-6.26765
hsa-miR-148b	-0.138023	7.70474	-0.692628	0.495073	0.70746	-6.2677
hsa-miR-519e	0.273572	-0.55805	0.426343	0.674794	0.819808	-6.27072
hsa-miR-520e	0.368671	-0.258505	0.682542	0.501315	0.709354	-6.27462
hsa-miR-564	-0.179298	3.49255	-0.67842	0.503879	0.709354	-6.27742
hsa-miR-302b	0.302279	-1.10533	0.517394	0.610435	0.780367	-6.27984
hsa-miR-518d	-0.383912	0.608649	-0.635992	0.530943	0.722931	-6.28352
hsa-miR-375	0.154162	-0.0574245	0.153889	0.879464	0.945714	-6.28567
hsa-miR-1	-0.351076	4.27964	-0.661397	0.514546	0.713725	-6.28882
hsa-miR-557	-0.204796	2.96432	-0.65512	0.51851	0.717103	-6.29296
ebv-miR-BART7	0.392239	-0.465789	0.369011	0.716323	0.840746	-6.29385
hsa-miR-186	0.122028	7.28469	0.651351	0.520898	0.717103	-6.29542
hsa-miR-378	-0.22876	4.22884	-0.631759	0.53341	0.722931	-6.308
hsa-miR-202*	0.307199	-1.35781	0.40711	0.688375	0.824307	-6.30985
hsa-miR-198	0.272005	3.71099	0.602445	0.552428	0.74444	-6.32613
hsa-let-7d	-0.14538	10.6664	-0.592636	0.558869	0.749675	-6.33201
ebv-miR-BART12	-0.137435	0.0212754	-0.239409	0.813429	0.905299	-6.33399
hsa-miR-133b	-0.303604	4.49643	-0.583134	0.565146	0.752997	-6.33762
hsa-miR-202	-0.240689	7.42608	-0.576029	0.569863	0.75414	-6.34176
hsa-miR-542-5p	0.183403	4.7396	0.569078	0.574496	0.756927	-6.34575
hsa-miR-106a	0.164972	9.03178	0.557107	0.582521	0.761139	-6.35253
hsa-miR-191*	0.114006	4.45223	0.548957	0.588016	0.765119	-6.35706
hsa-miR-585	0.255504	0.969675	0.41169	0.684654	0.821932	-6.35706
hsa-miR-345	-0.124656	5.2653	-0.546495	0.589681	0.765119	-6.35842
hsa-miR-542-3p	0.179101	5.51632	0.543017	0.592037	0.765119	-6.36032
hsa-miR-380-3p	-0.0613023	-0.785471	-0.130338	0.897711	0.952832	-6.36061
hsa-miR-520d	-0.00807414	-0.194946	-0.0230814	0.981833	0.996254	-6.363
hsa-miR-638	-0.135883	8.43957	-0.533053	0.598811	0.771765	-6.36572
hsa-miR-627	0.169878	2.34523	0.523962	0.605025	0.777654	-6.37055
ebv-miR-BART8-3p	0.234677	-0.166821	0.371218	0.714118	0.840243	-6.37312
hsa-miR-632	-0.250331	0.911215	-0.516862	0.609899	0.780367	-6.37427
hsa-miR-596	0.115467	0.96324	0.180447	0.85867	0.931342	-6.37759
hsa-miR-653	-0.349477	1.85106	-0.33008	0.744543	0.863159	-6.37883
hsa-miR-634	-0.138456	2.25922	-0.506982	0.616712	0.784152	-6.37937
hsa-miR-766	-0.105006	3.76866	-0.502254	0.619984	0.784941	-6.38177
hsa-miR-526a	0.0194811	-0.107082	0.0212885	0.983232	0.996254	-6.38307
hcmv-miR-UL148D	-0.294021	0.346177	-0.498857	0.62234	0.784979	-6.38348
hsa-miR-211	0.202198	0.636783	0.305619	0.762843	0.871557	-6.38673
hcmv-miR-US33	0.165709	0.317868	0.376679	0.709951	0.839517	-6.39086
hsa-miR-222	-0.186458	8.39521	-0.467894	0.644006	0.799774	-6.39858
hsa-miR-451	0.229473	9.98048	0.465845	0.645452	0.799774	-6.39954
hsa-miR-19b	0.119268	10.9758	0.465201	0.645906	0.799774	-6.39984
hsa-miR-563	0.155479	0.996488	0.332548	0.742562	0.863159	-6.41077
hsa-miR-571	0.265551	0.298748	0.313621	0.756706	0.867003	-6.41293
hsa-miR-449	0.180122	0.447794	0.428554	0.672002	0.819219	-6.41638
hsa-miR-196a	-0.121854	7.42121	-0.423059	0.675952	0.819808	-6.41875
hcmv-miR-UL36	-0.16201	3.34365	-0.417004	0.680315	0.821899	-6.42132
hsa-miR-361	-0.0973246	7.91816	-0.413441	0.682889	0.821899	-6.42281
ebv-miR-BART15	0.0998161	-1.01455	0.150327	0.881912	0.945714	-6.43169
hsa-miR-132	0.121611	5.73403	0.381976	0.705781	0.836677	-6.43547
hsa-miR-193b	0.148013	8.01429	0.372574	0.712677	0.840243	-6.43906
hsa-miR-499	-0.085423	1.25398	-0.275279	0.785514	0.880445	-6.44926
hsa-miR-487b	-0.0872758	4.92373	-0.330963	0.743493	0.863159	-6.45389
hsa-miR-494	0.0726403	8.26808	0.314543	0.755778	0.867003	-6.45926
hsa-miR-565	-0.0917872	7.66146	-0.300501	0.766337	0.873439	-6.46364
hsa-miR-518c*	0.197064	0.837852	0.292312	0.772515	0.876258	-6.46611
hsa-miR-769-3p	0.0734055	0.250272	0.177736	0.860457	0.931342	-6.47172
hsa-miR-103	0.0594019	10.169	0.261465	0.795925	0.890005	-6.47478
hsa-miR-196b	-0.0944561	6.59497	-0.231128	0.819139	0.909514	-6.48237
hsa-miR-95	-0.105992	4.52867	-0.211838	0.83399	0.91822	-6.48671
hsa-miR-505	-0.0573519	1.85692	-0.210859	0.834746	0.91822	-6.48692
hsa-miR-130a	0.0483242	10.4841	0.197369	0.845171	0.926515	-6.48972
hsa-miR-504	0.0707309	3.09844	0.196035	0.846204	0.926515	-6.48998
hcmv-miR-US25-2-5p	-0.0739862	2.54931	-0.181559	0.857426	0.931342	-6.49276
hsa-miR-602	0.0502813	2.18774	0.124974	0.901566	0.952832	-6.50159
hsa-miR-101	-0.0320051	10.246	-0.109247	0.913898	0.958479	-6.50346
hsa-miR-575	0.0345278	7.44298	0.105785	0.916617	0.959203	-6.50384
hsa-miR-20b	-0.0293125	8.06592	-0.0978172	0.922875	0.96362	-6.50466
hsa-miR-133a	0.044919	4.00379	0.0863859	0.931864	0.969027	-6.50574
hsa-miR-374	0.0223459	8.65248	0.0860204	0.932151	0.969027	-6.50577
hsa-miR-801	-0.0170764	6.03341	-0.0473174	0.962645	0.992007	-6.50839
hsa-miR-768-3p	-0.00623369	10.814	-0.0263335	0.979205	0.996254	-6.50918
hsa-miR-189	-0.00838226	4.08962	-0.0206756	0.983672	0.996254	-6.50932
hsa-miR-128a	-0.0053054	4.64154	-0.0181512	0.985666	0.996254	-6.50937
hsa-miR-128b	-0.00441103	4.98196	-0.0158559	0.987478	0.996254	-6.50941
hsa-miR-152	-0.00209555	7.3797	-0.0102322	0.991919	0.996928	-6.50948
hsa-miR-148a	-0.002787	9.77979	-0.00922788	0.992712	0.996928	-6.50949
hsa-miR-330	0.00232659	4.17609	0.00631763	0.995011	0.997119	-6.50951
hsa-miR-100	-0.000582519	9.60643	-0.00160715	0.998731	0.998731	-6.50953
ebv-miR-BHRF1-2*	NA	-0.665432	NA	NA	NA	NA
hsa-miR-380-5p	NA	-1.7539	NA	NA	NA	NA
ebv-miR-BART20-3p	NA	-1.33787	NA	NA	NA	NA
ebv-miR-BART20-5p	NA	-0.185983	NA	NA	NA	NA
hcmv-miR-US25-2-3p	NA	-1.48641	NA	NA	NA	NA
hsa-miR-802	NA	-1.57919	NA	NA	NA	NA
ebv-miR-BART9	NA	2.77621	NA	NA	NA	NA
ebv-miR-BART5	NA	NA	NA	NA	NA	NA
ebv-miR-BART2	NA	NA	NA	NA	NA	NA
kshv-miR-K12-12	NA	-1.69396	NA	NA	NA	NA
kshv-miR-K12-11	NA	-2.40049	NA	NA	NA	NA
hsa-miR-616	NA	-0.159968	NA	NA	NA	NA
hsa-miR-611	NA	NA	NA	NA	NA	NA
hsa-miR-608	NA	0.524149	NA	NA	NA	NA
hsa-miR-607	NA	2.88585	NA	NA	NA	NA
hsa-miR-600	NA	NA	NA	NA	NA	NA
hsa-miR-637	NA	NA	NA	NA	NA	NA
hsa-miR-635	NA	-1.12611	NA	NA	NA	NA
hsa-miR-621	NA	NA	NA	NA	NA	NA
hsa-miR-657	NA	NA	NA	NA	NA	NA
hsa-miR-643	NA	-3.33453	NA	NA	NA	NA
hsa-miR-646	NA	-2.34483	NA	NA	NA	NA
hsa-miR-647	NA	-0.393274	NA	NA	NA	NA
hsa-miR-675	NA	NA	NA	NA	NA	NA
hsa-miR-668	NA	-2.91757	NA	NA	NA	NA
ebv-miR-BART17-5p	NA	NA	NA	NA	NA	NA
hsa-miR-551a	NA	0.841389	NA	NA	NA	NA
hsa-miR-525*	NA	-3.29881	NA	NA	NA	NA
ebv-miR-BHRF1-2	NA	-2.11338	NA	NA	NA	NA
kshv-miR-K12-4-5p	NA	-0.364203	NA	NA	NA	NA
kshv-miR-K12-4-3p	NA	-0.981518	NA	NA	NA	NA
hsa-miR-372	NA	-1.63382	NA	NA	NA	NA
ebv-miR-BART14-5p	NA	1.36281	NA	NA	NA	NA
hsa-miR-412	NA	0.196236	NA	NA	NA	NA
hsa-miR-453	NA	0.166009	NA	NA	NA	NA
hsa-miR-496	NA	-0.132421	NA	NA	NA	NA
hsa-miR-523	NA	0.162974	NA	NA	NA	NA
hsa-miR-554	NA	-1.10315	NA	NA	NA	NA
hsa-miR-555	NA	NA	NA	NA	NA	NA
hsa-miR-558	NA	NA	NA	NA	NA	NA
hsa-miR-570	NA	-2.40928	NA	NA	NA	NA
hsa-miR-579	NA	-1.22525	NA	NA	NA	NA
hsa-miR-597	NA	4.13682	NA	NA	NA	NA
hsa-miR-593	NA	0.772477	NA	NA	NA	NA
hsa-miR-591	NA	-0.393303	NA	NA	NA	NA
hsa-miR-587	NA	1.44668	NA	NA	NA	NA
hsa-miR-581	NA	-0.911547	NA	NA	NA	NA
hsa-miR-589	NA	-1.67643	NA	NA	NA	NA
hsa-miR-208	NA	-0.766444	NA	NA	NA	NA
hsa-miR-346	NA	-4.83444	NA	NA	NA	NA
hsa-miR-512-5p	NA	NA	NA	NA	NA	NA
hcmv-miR-UL70-5p	NA	NA	NA	NA	NA	NA
ebv-miR-BART6-5p	NA	-0.65612	NA	NA	NA	NA
kshv-miR-K12-6-3p	NA	-2.3797	NA	NA	NA	NA
kshv-miR-K12-6-5p	NA	-1.14449	NA	NA	NA	NA
ebv-miR-BART11-5p	NA	0.611952	NA	NA	NA	NA
kshv-miR-K12-9	NA	NA	NA	NA	NA	NA
kshv-miR-K12-5	NA	1.81747	NA	NA	NA	NA
kshv-miR-K12-2	NA	-2.01976	NA	NA	NA	NA
hcmv-miR-US5-2	NA	-2.32745	NA	NA	NA	NA
ebv-miR-BART18	NA	-2.54793	NA	NA	NA	NA

## Sheet: GSE55138
row.names(tT)	logFC	AveExpr	t	P.Value	adj.P.Val	B
bta-mir-206	3.01111	0.305527	17.6342	1.16818e-15	1.64632e-11	25.2272
ptr-mir-206	2.71375	0.291174	14.0323	2.17199e-13	1.24138e-09	20.4612
dse-mir-184	1.9374	0.69602	13.9097	2.64255e-13	1.24138e-09	20.2781
rno-mir-206	1.70588	0.354248	13.5041	5.10635e-13	1.79909e-09	19.6614
eca-mir-184	2.74566	0.936385	13.0156	1.1523e-12	3.24788e-09	18.8956
mmu-mir-206	1.96566	0.193189	12.7122	1.93279e-12	4.5398e-09	18.4068
ppy-mir-206	2.48301	0.58797	12.4024	3.30854e-12	6.66103e-09	17.8972
mml-mir-184	3.18688	0.680711	12.1509	5.15616e-12	9.08321e-09	17.4753
gga-mir-206	2.4962	0.523092	11.9065	7.98637e-12	1.19032e-08	17.0582
ame-mir-184	2.6931	0.965054	11.858	8.71717e-12	1.19032e-08	16.9746
mdo-mir-184	2.78894	0.968044	11.8228	9.29078e-12	1.19032e-08	16.9138
mmu-mir-184	2.36774	0.35865	11.5323	1.58016e-11	1.85577e-08	16.4058
gga-mir-184	3.0144	0.759306	11.2162	2.84719e-11	2.67998e-08	15.8409
ssc-mir-184	2.79172	0.852251	11.2123	2.86792e-11	2.67998e-08	15.834
hsa-mir-184	2.22606	0.468915	11.1841	3.02426e-11	2.67998e-08	15.783
dgr-mir-184	1.83179	0.71819	11.1809	3.04262e-11	2.67998e-08	15.7772
rno-mir-184	2.11636	0.515578	11.1407	3.28213e-11	2.72088e-08	15.7043
mne-miR-206	2.54211	0.439477	11.0254	4.08416e-11	3.05043e-08	15.4941
der-mir-184	1.60538	0.879339	11.0217	4.11255e-11	3.05043e-08	15.4874
cfa-mir-206	2.6013	0.367946	10.9762	4.48538e-11	3.16063e-08	15.4039
cqu-miR-184	2.87347	0.855271	10.9374	4.83006e-11	3.16916e-08	15.3326
dre-miR-206	2.48904	0.550455	10.9199	4.99479e-11	3.16916e-08	15.3003
mml-mir-206	2.55652	0.493531	10.9017	5.17213e-11	3.16916e-08	15.2667
dan-mir-184	1.7117	0.807988	10.8019	6.2653e-11	3.51198e-08	15.0819
fru-mir-217	2.91736	0.632232	10.7894	6.41782e-11	3.51198e-08	15.0587
ggo-miR-216	2.25742	0.776975	10.7845	6.47921e-11	3.51198e-08	15.0495
fru-mir-184	2.98432	0.69344	10.7043	7.56705e-11	3.94972e-08	14.8998
nvi-miR-184	2.74001	0.926184	10.6823	7.89708e-11	3.97477e-08	14.8586
dme-mir-184	1.883	0.723767	10.6495	8.4171e-11	4.09042e-08	14.7971
bta-mir-184	3.05634	0.675056	10.6207	8.90277e-11	4.18223e-08	14.7429
xtr-mir-206	2.50106	0.460821	10.5641	9.94423e-11	4.50111e-08	14.636
bmo-mir-184	1.8658	0.601834	10.5355	1.05164e-10	4.50111e-08	14.582
cin-miR-184	2.72742	0.954847	10.5344	1.05398e-10	4.50111e-08	14.5798
mne-miR-184	2.88743	0.837392	10.4846	1.1622e-10	4.81702e-08	14.4854
aga-mir-184	3.06526	0.614344	10.4699	1.19631e-10	4.81702e-08	14.4574
cte-mir-184a	2.85844	0.709512	10.4327	1.2871e-10	5.03865e-08	14.3867
sko-miR-184	2.79667	0.828916	10.4128	1.33882e-10	5.09947e-08	14.3486
bfl-mir-184	2.62795	0.912984	10.375	1.4426e-10	5.35014e-08	14.2763
dvi-mir-184	1.83177	0.763994	10.2591	1.81609e-10	6.44342e-08	14.0535
dpe-mir-184	1.71088	0.769249	10.2556	1.82883e-10	6.44342e-08	14.0467
oan-mir-206	1.55882	0.473694	10.2319	1.91739e-10	6.59067e-08	14.0009
isc-miR-184	2.79175	0.905695	10.1513	2.25309e-10	7.5602e-08	13.8446
api-mir-184	3.26947	0.566545	10.1142	2.42745e-10	7.95582e-08	13.7723
hsa-mir-509-3	1.51439	0.634573	10.0902	2.54749e-10	8.15949e-08	13.7255
hsa-miR-138-1-star	1.92558	0.915231	10.0317	2.86678e-10	8.97811e-08	13.611
dwi-mir-184	1.96667	0.636867	9.87031	3.97925e-10	1.21912e-07	13.2926
aae-mir-184	2.68466	0.949897	9.76879	4.89904e-10	1.44554e-07	13.0906
ppy-mir-184	3.03499	0.67068	9.76637	4.92345e-10	1.44554e-07	13.0857
spu-miR-184	2.95654	0.795878	9.66792	6.03116e-10	1.73463e-07	12.8884
rno-miR-138-star	2.56117	0.350079	9.6417	6.36735e-10	1.7947e-07	12.8356
tgu-mir-184	2.6897	0.875809	9.57669	7.28682e-10	2.01359e-07	12.7044
tni-mir-184	2.89779	0.754129	9.54897	7.71965e-10	2.09217e-07	12.6482
oan-mir-184 // oan-mir-184	2.19581	0.282776	9.51023	8.36908e-10	2.22539e-07	12.5696
mml-miR-217	2.86142	0.470355	9.33146	1.21801e-09	3.17879e-07	12.2039
hsa-mir-514b	1.20068	0.380593	9.29262	1.32218e-09	3.38792e-07	12.1239
dmo-mir-184	1.8897	0.661942	9.27483	1.37294e-09	3.45516e-07	12.0871
oan-mir-216	1.42655	0.580011	9.24521	1.46191e-09	3.6145e-07	12.0259
cfa-mir-184	3.00182	0.730284	9.22084	1.53956e-09	3.74087e-07	11.9754
xtr-mir-184	2.31344	0.839003	9.19852	1.61438e-09	3.85617e-07	11.9291
tca-mir-184	2.62914	0.981031	9.17017	1.71488e-09	4.02797e-07	11.8702
dya-mir-184	1.78061	0.773838	9.08602	2.05275e-09	4.74253e-07	11.6946
dsi-mir-184	1.78655	0.84858	9.03153	2.30741e-09	5.2449e-07	11.5804
eca-miR-206	2.31256	0.529591	8.84016	3.4901e-09	7.69439e-07	11.1759
ppa-miR-216	2.22068	0.72895	8.83962	3.49422e-09	7.69439e-07	11.1748
oan-mir-217 // oan-mir-217	2.05778	0.311925	8.81202	3.71056e-09	8.04506e-07	11.116
lgi-mir-184	2.89529	0.842268	8.77107	4.05727e-09	8.6635e-07	11.0286
cfa-mir-217	2.51289	0.634867	8.58339	6.12726e-09	1.28883e-06	10.6251
xtr-mir-217	2.3494	0.782851	8.56708	6.35216e-09	1.31649e-06	10.5898
hsa-mir-216a	1.50927	0.423692	8.53092	6.88138e-09	1.39433e-06	10.5114
mmu-mir-216a	1.64186	0.276092	8.52803	6.92563e-09	1.39433e-06	10.5051
gga-mir-216	2.17524	0.732881	8.49293	7.48648e-09	1.47927e-06	10.4288
mmu-miR-138-star	2.44941	0.374763	8.48868	7.55746e-09	1.47927e-06	10.4196
hsa-mir-206	1.68555	0.246533	8.45037	8.22965e-09	1.58865e-06	10.3361
ptr-mir-184	2.97649	0.64686	8.4443	8.34172e-09	1.58865e-06	10.3228
ppy-mir-216	2.08498	0.715731	8.42408	8.7262e-09	1.63971e-06	10.2787
ssc-mir-217 // ssc-mir-217	2.46105	0.675746	8.40901	9.0245e-09	1.6527e-06	10.2457
dps-mir-184	2.84901	0.844608	8.40619	9.08147e-09	1.6527e-06	10.2396
eca-mir-217	3.18959	0.396043	8.40297	9.14711e-09	1.6527e-06	10.2325
dre-mir-184	2.4435	1.11549	8.37289	9.78309e-09	1.74523e-06	10.1666
dre-miR-217	2.76664	0.667083	8.2245	1.36543e-08	2.40537e-06	9.83962
tni-mir-217	2.64211	0.744521	8.02319	2.15639e-08	3.71988e-06	9.39109
mdo-mir-206	2.33319	-0.179181	8.02156	2.16441e-08	3.71988e-06	9.38744
bfl-mir-217	2.73984	0.697594	7.99897	2.27907e-08	3.86975e-06	9.33675
bta-mir-217	2.09722	0.994294	7.95207	2.53742e-08	4.25713e-06	9.23128
mdo-mir-216	1.91639	0.922961	7.91239	2.77938e-08	4.60822e-06	9.14181
tni-mir-216a	2.23978	0.569272	7.90044	2.85678e-08	4.68146e-06	9.11483
ppy-mir-217	2.60773	0.79241	7.87155	3.05322e-08	4.94587e-06	9.04949
cte-mir-184b	2.51069	0.551806	7.8363	3.31173e-08	5.30366e-06	8.96962
ptr-mir-217	2.7859	0.65776	7.81387	3.48778e-08	5.52284e-06	8.91872
ppa-miR-217	2.26865	0.74269	7.71256	4.41082e-08	6.90685e-06	8.68792
ptr-mir-216a	1.67872	0.713681	7.64841	5.12152e-08	7.9316e-06	8.54103
ptr-miR-509a	2.18573	0.460288	7.50613	7.14676e-08	1.09478e-05	8.21328
hsa-mir-217	2.11553	0.24751	7.46697	7.83688e-08	1.18758e-05	8.12258
tgu-mir-216a	1.9047	0.805263	7.43105	8.52963e-08	1.27881e-05	8.03923
xtr-mir-216	1.60959	0.881636	7.35533	1.02032e-07	1.51362e-05	7.86291
ptr-mir-216b	1.45863	0.555493	7.34054	1.05674e-07	1.55131e-05	7.82839
ssc-mir-206	2.19425	0.0201621	7.32807	1.08849e-07	1.58145e-05	7.79926
ggo-miR-217	2.27398	0.870085	7.32319	1.10116e-07	1.58354e-05	7.78786
hsa-miR-24-2-star	-0.466322	2.61604	-7.2195	1.40959e-07	2.0066e-05	7.54476
ptr-mir-509b	2.96952	-0.0548205	7.14325	1.69171e-07	2.38413e-05	7.36511
lca-miR-216	1.76684	0.91593	7.06841	2.0249e-07	2.82544e-05	7.18806
mdo-mir-217	1.92781	1.03092	6.9716	2.55778e-07	3.53399e-05	6.95795
bta-mir-134	1.91121	0.935748	6.95868	2.63896e-07	3.59689e-05	6.92717
fru-mir-216a	1.8976	0.808473	6.95628	2.65434e-07	3.59689e-05	6.92144
mml-mir-216a	1.83898	0.8366	6.79598	3.91896e-07	5.25999e-05	6.53757
eca-mir-216a	1.9429	0.752931	6.71388	4.79006e-07	6.36852e-05	6.3398
pbi-miR-506	1.61366	-0.0764153	6.69847	4.97449e-07	6.55192e-05	6.30257
tgu-mir-139	1.16423	0.519061	6.65957	5.47268e-07	7.14134e-05	6.20852
ptr-miR-513a	1.27823	0.332736	6.59532	6.40991e-07	8.2876e-05	6.05274
mml-mir-506	1.25373	0.660199	6.56328	6.93665e-07	8.88712e-05	5.97491
ssc-mir-216 // ssc-mir-216	2.00181	0.627048	6.55901	7.01021e-07	8.90044e-05	5.96452
hsa-mir-510	1.17407	0.527842	6.55082	7.15325e-07	9.00097e-05	5.94461
hsa-mir-34a	-0.619275	2.25605	-6.52146	7.69144e-07	9.59251e-05	5.87313
cfa-mir-216a	1.78119	0.967884	6.41434	1.00298e-06	0.000123991	5.61153
gga-mir-217	1.81813	1.11056	6.40069	1.03759e-06	0.000126953	5.57809
gga-mir-124b	2.16539	1.16013	6.39784	1.04496e-06	0.000126953	5.57112
ssc-mir-224	-1.70095	1.62961	-6.38009	1.0921e-06	0.000131547	5.52763
pbi-miR-509	2.62844	0.509196	6.30799	1.30704e-06	0.000156103	5.35059
sja-mir-124	1.59799	0.40875	6.27016	1.43652e-06	0.000170125	5.25751
ssy-miR-509a	2.36614	1.21642	6.26013	1.47301e-06	0.000171891	5.23279
ppy-mir-370	1.43019	0.546071	6.25937	1.47583e-06	0.000171891	5.23091
dre-miR-133a	1.01763	0.391447	6.2523	1.50215e-06	0.000173523	5.21349
bta-mir-2382	0.930697	0.412545	6.23573	1.56573e-06	0.000179397	5.17264
rno-mir-34a	-0.410358	2.3584	-6.22506	1.6081e-06	0.000182766	5.14633
odi-miR-124a	2.15906	1.26208	6.20418	1.69446e-06	0.000191041	5.09478
sme-mir-124b // sme-mir-124b	1.33581	0.960313	6.0925	2.24321e-06	0.000250901	4.81837
mne-miR-224	-1.96876	1.42109	-6.06882	2.38104e-06	0.00026422	4.75963
sla-miR-34a	-0.399853	3.24819	-6.01734	2.71119e-06	0.000298506	4.63171
ppy-mir-34a	-0.398791	3.24894	-6.00418	2.80284e-06	0.000304821	4.59896
mmu-mir-124-2	0.879217	1.051	6.00291	2.8118e-06	0.000304821	4.59581
eca-mir-34	-0.392816	3.25331	-5.99439	2.87301e-06	0.000309078	4.5746
odi-miR-92a	-0.526693	2.48662	-5.98634	2.93203e-06	0.000313039	4.55457
mmu-mir-134	1.45663	0.960163	5.97229	3.03809e-06	0.000321923	4.51957
mmu-mir-34a	-0.426018	2.35456	-5.96632	3.08428e-06	0.000324379	4.50471
ssy-miR-506	1.50648	0.298239	5.95682	3.15936e-06	0.000329814	4.48102
age-miR-34a	-0.402406	3.24871	-5.94968	3.21693e-06	0.000331788	4.46323
bta-mir-34a	-0.397503	3.2514	-5.94865	3.22536e-06	0.000331788	4.46066
dre-mir-34	-0.406029	3.25019	-5.94243	3.27654e-06	0.000334611	4.44515
ptr-mir-506	1.45604	0.396173	5.92629	3.41322e-06	0.000346062	4.4049
mml-mir-34a	-0.395042	3.24547	-5.92202	3.45032e-06	0.000347324	4.39425
mne-miR-34a	-0.388665	3.25691	-5.91139	3.54454e-06	0.000353664	4.36772
cfa-mir-34a	-0.402661	3.24936	-5.90929	3.56349e-06	0.000353664	4.36247
lla-miR-34a	-0.395935	3.25498	-5.89291	3.71457e-06	0.00036608	4.32158
mne-miR-134	1.8832	1.34656	5.88014	3.83693e-06	0.000375513	4.28966
ptr-mir-34a	-0.390478	3.25003	-5.86977	3.93919e-06	0.000382862	4.26376
cfa-mir-138b	2.26989	1.64008	5.85851	4.05347e-06	0.000391271	4.23559
ppa-miR-34a	-0.392073	3.24842	-5.85237	4.11717e-06	0.000394716	4.22024
ssc-miR-34a	-0.389143	3.25485	-5.84107	4.23705e-06	0.000403465	4.19198
bta-mir-370	1.71332	0.220513	5.8293	4.3657e-06	0.000412925	4.16252
rno-mir-224	-1.4838	1.30321	-5.81569	4.51941e-06	0.000424614	4.12845
rno-mir-138-1	0.721888	-0.159989	5.79122	4.8097e-06	0.000447412	4.06716
ptr-mir-510	1.18552	0.826008	5.78993	4.82556e-06	0.000447412	4.06392
tgu-mir-34a	-0.396133	3.25072	-5.77012	5.07516e-06	0.000467479	4.01427
ggo-miR-34a	-0.390266	3.25127	-5.74342	5.43248e-06	0.000497143	3.94729
dre-miR-216a	1.77723	0.81197	5.73728	5.51814e-06	0.000501723	3.93189
hsa-mir-122	-1.68843	0.832137	-5.73369	5.56886e-06	0.00050309	3.92288
xtr-mir-34a	-0.382368	3.28499	-5.6916	6.20024e-06	0.00055656	3.81717
gga-mir-34a	-0.383094	3.28342	-5.68674	6.2777e-06	0.000559947	3.80495
bfl-mir-216	1.98252	0.957979	5.67126	6.53097e-06	0.000578874	3.76603
bta-mir-1251	1.12677	-0.0692565	5.66261	6.67686e-06	0.000588106	3.74429
mdo-mir-34a	-0.380382	3.28317	-5.64985	6.89826e-06	0.000603834	3.71218
rno-mir-214	0.465731	2.43881	5.63163	7.22727e-06	0.000628728	3.66634
ssc-miR-24-star	-0.417349	2.79793	-5.62546	7.3423e-06	0.000633293	3.6508
cfa-mir-216b	1.30772	0.642604	5.62381	7.37335e-06	0.000633293	3.64664
rno-mir-124-2	0.917003	0.986555	5.61969	7.4514e-06	0.000633293	3.63628
mdo-mir-122	-2.23948	1.63087	-5.61927	7.45949e-06	0.000633293	3.63522
hsa-mir-370	0.879938	0.221484	5.58503	8.14287e-06	0.000683829	3.54897
oan-mir-1357	1.6627	1.83361	5.5846	8.1518e-06	0.000683829	3.54789
eca-mir-370	1.55007	0.427894	5.52944	9.39009e-06	0.000783044	3.40878
rno-mir-124-3	1.02874	1.37738	5.52234	9.56262e-06	0.000792741	3.39087
hsa-mir-4269	1.04861	0.231617	5.49087	1.03672e-05	0.000853068	3.31141
spu-miR-124	1.6243	1.94589	5.48922	1.04114e-05	0.000853068	3.30724
tca-mir-124	1.66092	1.85274	5.47957	1.06727e-05	0.000869425	3.28286
fru-mir-122	-2.25493	1.63846	-5.47382	1.08315e-05	0.000877289	3.26833
ppy-mir-200c	0.855612	2.97647	5.44778	1.15812e-05	0.000932647	3.20253
cfa-mir-200c	0.825676	3.00311	5.44088	1.17885e-05	0.000943953	3.18508
mml-mir-200c	0.87871	2.96669	5.42365	1.23226e-05	0.000981146	3.14152
rno-mir-135a	1.4802	0.810174	5.40729	1.28523e-05	0.00101757	3.10014
eca-mir-224	-1.83436	0.724492	-5.39236	1.33562e-05	0.00105156	3.06234
cfa-mir-122	-2.54746	1.48412	-5.35847	1.45741e-05	0.00114107	2.97657
hsa-mir-508	0.653333	-0.160767	5.35391	1.47466e-05	0.0011482	2.965
hsa-mir-124-1	1.05861	0.911995	5.34778	1.49813e-05	0.00116006	2.94949
bta-mir-200c	0.86105	2.98289	5.33442	1.5506e-05	0.00119413	2.91566
cel-mir-124	1.35803	1.20139	5.32559	1.58631e-05	0.00121499	2.89329
ppy-mir-224	-2.05721	1.25155	-5.31461	1.63188e-05	0.00124314	2.86546
rno-mir-141	1.70009	1.04288	5.30907	1.65536e-05	0.00125425	2.85142
mml-mir-141	2.21721	1.46462	5.30667	1.66565e-05	0.0012553	2.84533
ppa-miR-214	0.484392	3.09764	5.30406	1.67691e-05	0.00125706	2.83871
sme-mir-124a // sme-mir-124a	1.58803	0.815448	5.29172	1.73114e-05	0.00128958	2.80744
mdo-mir-200c	0.883003	2.97123	5.29006	1.73859e-05	0.00128958	2.80322
hsa-mir-506	0.936868	-0.0155972	5.28774	1.749e-05	0.00129051	2.79736
mmu-miR-129-5p	1.50522	-0.0433041	5.26626	1.84874e-05	0.00135699	2.74288
rno-mir-124-1	0.712484	1.1014	5.25861	1.88559e-05	0.00137497	2.7235
bmo-mir-124	1.86798	1.73584	5.25408	1.90781e-05	0.00137497	2.71199
ptr-mir-134	1.74793	1.46604	5.25385	1.90895e-05	0.00137497	2.7114
rno-mir-216a	1.23612	0.394794	5.25318	1.91225e-05	0.00137497	2.7097
mmu-mir-2140	-0.808963	2.20002	-5.24115	1.97259e-05	0.00141115	2.67919
csa-miR-124	2.02698	1.66549	5.22604	2.0511e-05	0.00144577	2.64086
ssc-mir-214	0.464708	3.1116	5.22539	2.05456e-05	0.00144577	2.63921
dwi-mir-133	1.24473	0.246062	5.22441	2.05975e-05	0.00144577	2.63673
bma-miR-124	1.75449	1.83161	5.22399	2.06201e-05	0.00144577	2.63565
xtr-mir-214	0.467483	3.09643	5.22019	2.08233e-05	0.00144657	2.62602
xtr-mir-92b	-0.634296	2.44015	-5.21839	2.09208e-05	0.00144657	2.62144
cin-miR-124	1.74321	1.83411	5.21804	2.09394e-05	0.00144657	2.62056
ppy-mir-133c // ppy-mir-133c	1.15388	0.411866	5.21386	2.1167e-05	0.00145515	2.60995
bta-mir-141	2.2871	1.50376	5.20543	2.16333e-05	0.00147999	2.58855
cfa-mir-214	0.4843	3.09255	5.20117	2.1873e-05	0.00148916	2.57773
sla-miR-214	0.459757	3.10853	5.194	2.22822e-05	0.00150972	2.55953
cfa-mir-141	2.45234	1.28709	5.19183	2.24076e-05	0.00151096	2.55402
age-miR-214	0.467743	3.10001	5.18922	2.25591e-05	0.00151393	2.54741
ptr-mir-214	0.461935	3.11241	5.18629	2.27307e-05	0.00151822	2.53997
nvi-miR-124	2.01584	1.63867	5.18274	2.29402e-05	0.00152498	2.53096
gga-miR-122	-2.49293	1.50379	-5.17672	2.33001e-05	0.00153499	2.51568
gga-miR-133a	1.05438	0.465459	5.17658	2.33086e-05	0.00153499	2.51532
ppa-miR-134	2.0247	1.26231	5.17039	2.36848e-05	0.00155251	2.4996
ggo-miR-200c	0.884775	2.9554	5.16756	2.38588e-05	0.00155316	2.49241
cfa-mir-224	-1.75628	1.65995	-5.16665	2.39151e-05	0.00155316	2.4901
cqu-miR-124	2.01519	1.41758	5.16229	2.41864e-05	0.00156358	2.47903
ppy-mir-92b	-0.465486	2.34965	-5.15555	2.46115e-05	0.00158379	2.46193
ppy-mir-124a	1.60707	1.96577	5.14944	2.50039e-05	0.00160173	2.4464
ggo-miR-141	2.39092	1.35332	5.1338	2.60365e-05	0.00166033	2.40668
eca-mir-200c	0.886516	2.9642	5.13043	2.62646e-05	0.00166733	2.39812
ptr-mir-124a	1.88326	1.78818	5.12435	2.66816e-05	0.00167966	2.38266
fru-mir-214	0.482205	3.09805	5.12412	2.66971e-05	0.00167966	2.38209
ppy-mir-141	2.13861	1.49652	5.12143	2.68838e-05	0.00168388	2.37525
ppy-mir-134	1.87939	1.3531	5.11128	2.75993e-05	0.00171559	2.34948
hsa-miR-509-3p	2.03917	1.43207	5.11011	2.76832e-05	0.00171559	2.3465
mml-mir-214	0.486686	3.09356	5.10911	2.77552e-05	0.00171559	2.34395
rno-mir-106b	-0.273016	2.60622	-5.09861	2.85199e-05	0.00175516	2.31728
cfa-mir-139	1.27429	1.59752	5.09259	2.89681e-05	0.00176894	2.30198
oan-mir-214	0.476127	2.20323	5.09223	2.89949e-05	0.00176894	2.30107
eca-mir-141	2.24114	1.54299	5.08876	2.92569e-05	0.00177723	2.29225
ptr-miR-141	2.41269	1.41481	5.08643	2.94342e-05	0.00178032	2.28632
bta-mir-214	0.455664	3.11047	5.08435	2.95933e-05	0.0017823	2.28103
bta-mir-122	-2.66532	1.39423	-5.08223	2.97559e-05	0.00178447	2.27566
mdo-mir-214	0.456899	3.09896	5.07718	3.01476e-05	0.00179763	2.26283
mmu-mir-141	1.35442	0.448095	5.07612	3.02305e-05	0.00179763	2.26013
gga-mir-216b	1.32757	0.543274	5.06823	3.08546e-05	0.00182704	2.24009
aae-mir-124	1.95466	1.46642	5.06378	3.12128e-05	0.00184051	2.22876
ppy-mir-214	0.471323	3.0906	5.05696	3.17692e-05	0.00186379	2.21143
bta-mir-224	-1.62123	1.66852	-5.05571	3.1872e-05	0.00186379	2.20826
dpu-mir-124	1.97838	1.66652	5.05358	3.20484e-05	0.00186635	2.20285
dre-miR-124	1.59599	1.93428	5.04815	3.25027e-05	0.00188502	2.18904
bta-mir-216b	1.77103	0.216464	5.04488	3.27797e-05	0.00189259	2.18072
mmu-mir-124-3	1.10651	2.11021	5.04344	3.29017e-05	0.00189259	2.17708
dmo-mir-124	1.90136	1.71229	5.04099	3.31116e-05	0.00189692	2.17084
dya-mir-124	1.77557	1.79186	5.03787	3.33802e-05	0.00190457	2.16291
mmu-mir-122	-1.77641	1.22644	-5.03495	3.36337e-05	0.00191129	2.1555
oan-mir-155	-0.432514	2.45314	-5.03062	3.40139e-05	0.00191419	2.14447
hsa-mir-141	1.57964	0.640292	5.03031	3.40406e-05	0.00191419	2.1437
mdo-miR-124a	1.71313	1.89786	5.02889	3.41667e-05	0.00191419	2.14008
mmu-mir-214	0.670142	2.08133	5.0282	3.4228e-05	0.00191419	2.13832
ppy-mir-510	0.980218	0.0353303	5.02425	3.45796e-05	0.00192621	2.1283
dgr-mir-124	1.99253	1.63848	5.02163	3.48159e-05	0.00193173	2.12162
cfa-mir-133a	1.25732	0.343027	5.01906	3.50487e-05	0.00193702	2.11508
hvt-miR-H4	0.907396	0.859698	5.01725	3.52132e-05	0.00193852	2.11049
ssy-miR-509b	1.96843	0.284711	5.01167	3.5726e-05	0.00195909	2.09632
ppa-miR-124a	1.70033	1.89147	5.00494	3.63551e-05	0.00198321	2.0792
cfa-miR-135a-3p	2.15053	1.72741	5.00396	3.64472e-05	0.00198321	2.07672
mmu-mir-200c	0.807914	1.69884	5.00131	3.66989e-05	0.00198922	2.06997
dme-mir-124	2.04466	1.6198	4.99741	3.7072e-05	0.00200175	2.06005
bta-miR-124a	2.11606	1.56259	4.99028	3.77641e-05	0.00203134	2.04192
mmu-mir-124-1	1.05159	0.79766	4.98601	3.81848e-05	0.00204615	2.03106
ssc-miR-124a	1.69053	1.89728	4.98353	3.84312e-05	0.00205156	2.02475
ssc-mir-122	-2.47439	1.4461	-4.97778	3.90083e-05	0.00206739	2.01014
ptr-mir-138	1.28586	2.59233	4.97765	3.90211e-05	0.00206739	2.00982
sko-miR-124	2.07655	1.63077	4.97238	3.95585e-05	0.00208801	1.99641
isc-miR-133	1.04948	0.622513	4.97077	3.97246e-05	0.00208895	1.9923
hsa-mir-134	1.41078	0.934883	4.95851	4.10076e-05	0.00213746	1.96115
mml-mir-122a	-2.11586	1.70345	-4.95777	4.10862e-05	0.00213746	1.95927
oan-mir-122	-1.75228	1.12925	-4.95763	4.1102e-05	0.00213746	1.95889
mml-mir-224	-1.70999	1.52722	-4.95435	4.14525e-05	0.00214263	1.95057
ptr-mir-422a	0.373711	2.94436	4.95386	4.15055e-05	0.00214263	1.94932
xtr-mir-124	1.8913	1.77654	4.94857	4.20795e-05	0.00216433	1.93586
aga-mir-124	1.83938	1.74759	4.94688	4.22639e-05	0.00216591	1.93157
bta-mir-92b	-0.523195	2.35041	-4.93166	4.3967e-05	0.00224248	1.89286
der-mir-124	2.01878	1.62647	4.9307	4.40762e-05	0.00224248	1.89043
ggo-miR-214	0.481361	3.08938	4.92575	4.46466e-05	0.00226333	1.87783
hsa-mir-124-2	1.09109	0.816777	4.923	4.49662e-05	0.00227135	1.87084
tni-mir-122	-2.43086	1.5118	-4.92148	4.51439e-05	0.00227219	1.86697
eca-mir-134	1.5265	1.60444	4.91661	4.57183e-05	0.00229291	1.85459
mmu-mir-217	0.959826	-0.0200589	4.90835	4.6709e-05	0.00233327	1.83358
oan-mir-135a	2.12245	1.7613	4.90715	4.68541e-05	0.00233327	1.83054
dre-mir-214 // dre-mir-214	0.473623	3.10675	4.90317	4.73414e-05	0.00234924	1.82041
cte-mir-124	1.74188	1.86622	4.89279	4.86344e-05	0.00240493	1.79401
eca-mir-124	1.72248	1.92532	4.88439	4.97067e-05	0.00244936	1.77265
hsa-mir-214	0.657593	1.80676	4.88193	5.00249e-05	0.00245221	1.7664
ggo-miR-134	1.81671	1.39089	4.88125	5.01126e-05	0.00245221	1.76468
dan-mir-124	1.86186	1.73924	4.87809	5.05266e-05	0.00246392	1.75662
ame-mir-124	1.68732	1.84178	4.87574	5.08357e-05	0.00247044	1.75065
rno-mir-200c	0.808997	2.17602	4.87416	5.1044e-05	0.00247204	1.74664
eca-mir-509	1.13047	0.396539	4.87186	5.135e-05	0.00247834	1.74079
hsa-miR-124	1.82676	1.87155	4.86574	5.21719e-05	0.00250942	1.72524
cfa-mir-134	1.68129	1.53565	4.86341	5.24895e-05	0.0025161	1.7193
bta-mir-216a	2.33498	0.503953	4.85814	5.32123e-05	0.00254211	1.7059
mml-mir-216b	1.24656	0.65824	4.85213	5.40495e-05	0.00257338	1.69062
tni-mir-214	0.474007	3.1085	4.84939	5.4435e-05	0.00258301	1.68366
hsa-mir-200c	0.803425	1.6929	4.8468	5.48022e-05	0.0025917	1.67707
mml-mir-134	1.74285	1.4895	4.83886	5.59447e-05	0.00263688	1.65687
lla-miR-124a	1.895	1.77506	4.83224	5.69145e-05	0.00267365	1.64004
dse-mir-124	2.01333	1.61757	4.82706	5.76857e-05	0.00270088	1.62687
rno-mir-133a	0.888277	-0.0641592	4.82309	5.82836e-05	0.00271984	1.61677
dre-mir-138	1.37201	2.51749	4.82081	5.8629e-05	0.00272692	1.61099
cfa-miR-124	1.96628	1.72156	4.8182	5.90287e-05	0.00273649	1.60434
hsa-mir-665	0.96624	0.449046	4.81265	5.98855e-05	0.0027671	1.59023
rno-miR-124	1.71474	1.9254	4.80308	6.13933e-05	0.0028275	1.56589
bta-mir-124b	1.80108	1.77599	4.79309	6.30073e-05	0.00289032	1.54049
ptr-mir-122	-2.23611	1.63198	-4.79053	6.34281e-05	0.00289032	1.53398
hsa-mir-124-3	0.991837	1.42243	4.79017	6.34874e-05	0.00289032	1.53306
cbr-mir-124	1.86064	1.79181	4.78962	6.35777e-05	0.00289032	1.53167
dwi-mir-124	1.99199	1.6519	4.78558	6.42483e-05	0.00291142	1.52141
xtr-mir-122	-2.23257	1.58277	-4.78224	6.48079e-05	0.00292736	1.51292
hsa-mir-422a	0.343617	2.11453	4.77897	6.53619e-05	0.00294069	1.50459
cre-MIR1151a	0.97389	0.857866	4.77803	6.55203e-05	0.00294069	1.50222
bma-miR-92	-0.550859	2.32527	-4.77667	6.57525e-05	0.00294175	1.49876
oan-mir-15b	-0.78392	1.36368	-4.76248	6.82215e-05	0.00304255	1.46269
mdo-mir-133a	1.1719	0.373631	4.75933	6.87838e-05	0.00305278	1.45466
hsa-miR-133a	0.808507	0.595648	4.75876	6.88841e-05	0.00305278	1.45323
lgi-mir-124	1.79116	1.8348	4.75703	6.91945e-05	0.00305692	1.44884
mmu-mir-224	-1.05905	-0.0436992	-4.75329	6.98709e-05	0.00307716	1.43932
cfa-mir-15a	-0.45837	2.85579	-4.75177	7.01475e-05	0.00307971	1.43545
dre-mir-155	-0.471705	3.12174	-4.747	7.10219e-05	0.00310842	1.42334
gga-mir-124a	1.55057	1.99044	4.7453	7.13359e-05	0.0031125	1.41902
ssc-let-7i	-0.327698	2.81552	-4.74134	7.20743e-05	0.00313501	1.40895
der-mir-13a	-1.12179	-1.114	-4.73882	7.2548e-05	0.0031459	1.40254
hsa-miR-548f	-0.65908	0.153857	-4.73641	7.30034e-05	0.00315029	1.39642
cfa-mir-138a	1.29522	2.57856	4.73592	7.30963e-05	0.00315029	1.39517
ppy-mir-122	-2.34039	1.49469	-4.73073	7.4089e-05	0.00318334	1.38198
cfa-miR-129	1.07752	0.19108	4.72949	7.43288e-05	0.00318394	1.37882
mml-mir-337	0.732145	0.958508	4.72334	7.55256e-05	0.0032254	1.3632
crm-mir-124	1.73357	1.91246	4.72053	7.60788e-05	0.0032341	1.35606
bmo-mir-3428	-0.718835	-0.766406	-4.71998	7.61882e-05	0.0032341	1.35466
dps-mir-124	2.03341	1.60891	4.71571	7.70388e-05	0.00325796	1.3438
hsa-mir-3065	1.0428	0.239251	4.71484	7.72126e-05	0.00325796	1.34159
eca-mir-514	0.876234	-0.610176	4.71341	7.75e-05	0.00325988	1.33796
ppa-miR-224	-1.78435	1.4598	-4.71202	7.77799e-05	0.00325988	1.33444
gga-mir-155	-0.461569	3.12749	-4.71096	7.79941e-05	0.00325988	1.33175
eca-mir-216b	1.16141	0.721172	4.71003	7.81834e-05	0.00325988	1.32938
rno-mir-134	1.2734	1.04949	4.70811	7.85749e-05	0.00326654	1.32449
rno-mir-370	0.895935	0.0452127	4.70555	7.91e-05	0.00327228	1.31798
hsa-mir-500b	0.53601	0.638259	4.70478	7.92568e-05	0.00327228	1.31604
ptr-mir-224	-1.46575	1.60177	-4.70404	7.94096e-05	0.00327228	1.31416
mmu-miR-124	1.60737	1.99494	4.6889	8.25957e-05	0.00339365	1.2757
mml-miR-124a	1.62454	1.94746	4.68465	8.3514e-05	0.00342077	1.26489
ggo-miR-124a	1.93267	1.75974	4.6836	8.37412e-05	0.00342077	1.26223
dsi-mir-124	2.04046	1.622	4.66838	8.71206e-05	0.00354853	1.22356
hsa-mir-25	-0.244521	2.09186	-4.66449	8.80067e-05	0.00357429	1.21367
mmu-miR-138	1.35565	2.54443	4.66122	8.87577e-05	0.00359443	1.20536
tgu-miR-135a-star	1.99182	1.82474	4.63194	9.57744e-05	0.00386747	1.13102
hsa-mir-155	-0.448642	1.95518	-4.62498	9.75228e-05	0.00392683	1.11334
rno-mir-92b	-0.505577	1.61355	-4.61775	9.93712e-05	0.00398985	1.095
dpe-mir-124	1.89698	1.69679	4.60877	0.000101719	0.0040725	1.07219
rno-mir-15b	-0.340175	2.19136	-4.60423	0.000102925	0.00410914	1.06067
ppa-miR-198	1.25579	-0.402884	4.60284	0.000103297	0.00411234	1.05715
tgu-miR-124	1.95615	1.70629	4.58476	0.000108266	0.00429107	1.01126
eca-mir-433	0.830917	-0.0704182	4.58334	0.000108665	0.00429107	1.00767
hsa-mir-532	0.292776	2.56393	4.58222	0.000108983	0.00429107	1.00482
tgu-mir-217	1.49267	-0.13388	4.58214	0.000109005	0.00429107	1.00463
fru-miR-124	2.19537	1.5356	4.57458	0.000111168	0.00436405	0.985439
mmu-mir-370	0.839283	-0.00592582	4.56614	0.000113632	0.00444839	0.964034
ppy-mir-216b	1.34085	0.614262	4.56387	0.000114304	0.00446229	0.958279
rno-miR-138	1.39912	2.5142	4.55927	0.000115679	0.00450349	0.946608
oan-miR-138	1.3958	2.51675	4.55335	0.000117471	0.00456067	0.931598
mmu-mir-106b	-0.268397	2.59559	-4.54386	0.000120404	0.0046617	0.907526
ppc-mir-124	1.78625	1.88002	4.54173	0.000121074	0.00467081	0.902114
bfl-mir-124	2.03882	1.63564	4.541	0.000121302	0.00467081	0.900274
oan-mir-124	1.48931	1.12116	4.53641	0.000122758	0.00471399	0.888629
hsa-mir-194-2	0.763919	0.404015	4.53308	0.000123825	0.00474204	0.880185
rno-mir-362	0.330399	2.07714	4.53032	0.000124715	0.00476316	0.873199
eca-mir-214	0.479181	3.09564	4.52707	0.000125772	0.00479057	0.864959
cin-mir-133	0.860059	-0.388292	4.52119	0.000127709	0.00485123	0.850047
ppy-miR-124	1.96354	1.76797	4.51514	0.000129729	0.00491472	0.834734
aae-mir-210	-1.91586	0.836703	-4.50148	0.000134418	0.00507868	0.800099
ppy-mir-155	-0.410746	3.22756	-4.49916	0.00013523	0.0050957	0.794224
sme-miR-124c	1.83649	1.79904	4.49328	0.000137309	0.00516024	0.779342
cre-MIR1157	0.98411	0.489115	4.49078	0.000138203	0.00518004	0.773008
bta-mir-155	-0.406228	3.23244	-4.48876	0.00013893	0.00519348	0.76789
tni-miR-124	2.04445	1.64346	4.48676	0.000139656	0.00519991	0.76281
eca-mir-155	-0.399046	3.23606	-4.48625	0.00013984	0.00519991	0.761524
age-miR-21	-0.448842	3.16457	-4.47789	0.00014291	0.00530007	0.740348
bmo-mir-2760	-0.523986	-0.0326126	-4.47627	0.000143511	0.00530841	0.736251
cfa-mir-21	-0.443936	3.17115	-4.47217	0.000145048	0.0053512	0.725865
dpe-mir-133	1.17684	0.101875	4.4703	0.000145755	0.00536324	0.721124
ptr-miR-133a	1.13123	0.204419	4.46012	0.000149659	0.00548202	0.695348
ppy-miR-138	1.45969	2.47931	4.45974	0.000149806	0.00548202	0.694392
hsa-mir-3200	0.69302	0.0449025	4.45884	0.000150158	0.00548202	0.692106
cre-MIR1171	-1.57178	1.59563	-4.45786	0.000150539	0.00548202	0.689636
cfa-mir-362	0.263225	3.07109	4.45265	0.00015259	0.0055424	0.676441
cqu-miR-133	1.11093	0.413534	4.44912	0.000153992	0.00557894	0.667525
mml-mir-155	-0.397646	3.23994	-4.44609	0.000155209	0.00560861	0.659852
ame-mir-133	1.10864	0.207399	4.44452	0.000155843	0.00561714	0.655874
eca-mir-21	-0.436984	3.18404	-4.44018	0.000157609	0.00566629	0.644893
mmu-mir-15b	-0.334176	1.71077	-4.43611	0.000159284	0.00571192	0.634591
eca-mir-138	1.46065	2.47898	4.43317	0.000160505	0.00574112	0.627145
age-miR-124a	1.84418	1.81139	4.43108	0.000161378	0.0057577	0.621862
ath-MIR782	-0.778356	-0.640814	-4.42838	0.000162512	0.00577048	0.615034
ppa-miR-21	-0.436553	3.178	-4.42783	0.000162746	0.00577048	0.613631
hsa-mir-378c	0.258914	1.87553	4.42731	0.000162964	0.00577048	0.612328
dps-mir-133	0.943718	0.406866	4.42614	0.000163458	0.00577347	0.609378
hsa-mir-1251	0.800108	-0.351837	4.41622	0.000167721	0.00590925	0.584287
ppy-mir-532	0.295828	2.96115	4.41275	0.000169242	0.00594795	0.575493
xtr-mir-155	-0.436668	3.13471	-4.41149	0.000169793	0.00595246	0.572327
bta-mir-432	1.49842	1.36489	4.40894	0.00017092	0.00597712	0.565878
rno-mir-485	0.75979	-0.225254	4.40013	0.000174876	0.0061003	0.543589
ggo-miR-21	-0.435673	3.18427	-4.39225	0.000178486	0.00621088	0.523682
dvi-mir-87	-1.32539	-0.712412	-4.38765	0.000180631	0.00627004	0.512045
mne-miR-21	-0.450922	3.16186	-4.38625	0.00018129	0.00627743	0.508501
tgu-miR-138	1.3961	2.51482	4.38449	0.000182117	0.00629062	0.504066
ptr-mir-665	0.95496	0.98467	4.38331	0.000182677	0.00629454	0.501076
gga-mir-1623	0.544378	3.011	4.38163	0.000183472	0.00630651	0.496847
dvi-mir-124	1.71321	1.81406	4.37412	0.000187084	0.0064098	0.477858
bta-mir-669	-1.29558	0.6163	-4.3735	0.000187386	0.0064098	0.476286
aga-mir-133	1.22189	0.0266917	4.36807	0.000190045	0.00648498	0.462569
dre-mir-122	-2.16514	1.57893	-4.3657	0.000191217	0.00650923	0.456581
oan-let-7f-1-star	-0.57546	-0.029381	-4.36134	0.00019339	0.00656735	0.445575
dvi-mir-133	1.27796	0.32347	4.36037	0.000193879	0.00656811	0.443121
age-miR-133a	1.23434	0.244194	4.35914	0.000194496	0.00657321	0.440026
tgu-mir-122	-2.27029	1.57761	-4.35399	0.000197111	0.00664565	0.427024
dya-mir-133	1.08227	0.286943	4.34423	0.000202165	0.0067998	0.402375
isc-miR-124	1.87718	1.72836	4.34237	0.000203142	0.0068164	0.397681
oan-mir-15a	-0.386729	2.05725	-4.33524	0.000206933	0.00691552	0.379684
pbi-miR-513a	1.72575	0.0231347	4.33488	0.000207127	0.00691552	0.378772
ppy-mir-21	-0.437219	3.18352	-4.33405	0.000207569	0.00691552	0.376701
hsa-mir-4271	0.989786	0.153057	4.32884	0.000210394	0.00699313	0.36354
hsa-mir-4284	0.344379	2.21437	4.32329	0.00021344	0.00707768	0.349552
ptr-mir-15b	-0.296055	3.06572	-4.32173	0.000214309	0.00708981	0.3456
tgu-mir-214	0.491671	3.08837	4.31981	0.000215377	0.00710846	0.340762
ptr-mir-155	-0.390944	3.23839	-4.30159	0.000225793	0.00743482	0.294811
dsi-mir-133	1.04753	0.181184	4.29998	0.000226737	0.00744849	0.290754
oan-mir-21	-0.433279	2.42374	-4.29604	0.00022906	0.00750731	0.280837
cfa-mir-155	-0.389407	3.24533	-4.29064	0.000232293	0.00759189	0.267205
mmu-miR-133a	1.18632	0.0565115	4.28993	0.000232718	0.00759189	0.265425
rno-mir-122	-1.58182	1.14149	-4.28405	0.000236291	0.00769065	0.250607
hsa-miR-138	1.49098	2.46055	4.27833	0.000239817	0.00778741	0.236204
bta-mir-342	-0.221446	3.20306	-4.26869	0.00024588	0.00796596	0.211922
tni-mir-138	1.45283	2.4658	4.26219	0.000250056	0.00808267	0.195548
gga-mir-15a	-0.437477	2.8495	-4.24672	0.000260274	0.00839368	0.156616
ptr-mir-21	-0.426436	3.18045	-4.23693	0.000266959	0.00858961	0.131968
mdo-mir-21	-0.423944	3.17548	-4.23317	0.000269564	0.00865368	0.12253
ptr-miR-521	-0.670079	-0.677663	-4.22977	0.000271949	0.00871039	0.113971
cgr-miR-21	-0.426683	3.18046	-4.22446	0.000275713	0.00881093	0.100614
ppy-mir-508	0.62491	-0.37049	4.22074	0.000278378	0.0088603	0.0912648
ppy-mir-493	1.2474	0.655398	4.22031	0.000278692	0.0088603	0.0901717
cfa-mir-432	1.72353	1.21229	4.21968	0.000279144	0.0088603	0.0885974
mml-mir-370	1.29848	0.489678	4.21758	0.000280664	0.00887324	0.0833204
mdv1-mir-M9 // mdv1-mir-M9	-0.619715	0.774567	-4.21738	0.000280811	0.00887324	0.0828127
mmu-mir-362	0.279246	1.66023	4.21193	0.000284795	0.00897899	0.0691267
gga-miR-138	1.1385	-0.690055	4.20806	0.000287662	0.0090372	0.0593933
mmu-mir-154	0.634839	-0.074225	4.20771	0.000287923	0.0090372	0.0585128
bta-mir-339	-0.308995	2.6058	-4.20669	0.000288685	0.00904097	0.0559466
mml-mir-138	1.49739	2.45277	4.2005	0.000293346	0.00916658	0.0403885
gga-mir-21	-0.431981	3.1772	-4.19711	0.000295927	0.00919127	0.0318807
ssc-mir-378	0.233424	3.46148	4.19705	0.000295976	0.00919127	0.0317203
ppy-mir-506	1.13383	0.632223	4.19689	0.000296093	0.00919127	0.0313364
mml-mir-532	0.272667	2.96416	4.18889	0.000302283	0.00936281	0.011242
ppy-mir-422a	0.901573	2.12886	4.18673	0.000303982	0.00939479	0.0057988
hsa-mir-501	0.316511	2.07107	4.18518	0.000305202	0.00941183	0.00191144
dre-mir-16b	-0.572397	2.66914	-4.17966	0.000309587	0.00952623	-0.0119423
bta-mir-378	0.230383	3.46626	4.17785	0.000311036	0.00954997	-0.0164757
ssc-mir-432	1.6506	1.2392	4.17206	0.000315726	0.00966377	-0.0310051
ppa-miR-15b	-0.308163	3.06331	-4.17159	0.000316114	0.00966377	-0.0321985
eca-mir-122	-2.30592	1.40997	-4.16961	0.000317733	0.00969225	-0.0371581
xla-miR-363	0.999697	-0.295688	4.16722	0.000319708	0.00973141	-0.0431714
cfa-mir-27a	-0.337061	3.22131	-4.15888	0.000326672	0.00992196	-0.0640893
zma-MIR394b	-0.516086	0.512309	-4.15718	0.000328105	0.00994406	-0.0683384
lla-miR-15b	-0.30891	3.07586	-4.15565	0.000329409	0.00994595	-0.0721871
dre-miR-21	-1.29903	1.75063	-4.15535	0.00032966	0.00994595	-0.0729252
ptr-mir-532	0.482484	2.55295	4.15429	0.000330563	0.00994595	-0.0755822
cfa-mir-378	0.232668	3.46286	4.15379	0.000330991	0.00994595	-0.0768362
mml-mir-21	-0.423299	3.18236	-4.1441	0.000339383	0.0101764	-0.101134
ptr-mir-370	1.24352	0.592434	4.13851	0.00034432	0.0103026	-0.115149
tni-mir-148	-0.605857	0.442127	-4.12708	0.000354635	0.0105887	-0.143785
mml-mir-15b	-0.319758	3.05914	-4.12385	0.000357607	0.0106539	-0.151882
bta-miR-129	0.857211	-0.375139	4.12307	0.000358332	0.0106539	-0.153845
hsa-mir-337	0.631979	0.37668	4.119	0.000362109	0.0107436	-0.164018
tni-miR-129	1.1585	-0.489927	4.11694	0.000364043	0.0107724	-0.169184
fru-mir-138	1.46571	2.46091	4.11634	0.000364608	0.0107724	-0.170687
bta-miR-138	1.52935	2.43424	4.11551	0.00036539	0.0107729	-0.172764
hsa-mir-625	-0.607148	0.891276	-4.11103	0.000369637	0.0108577	-0.183974
mmu-mir-378	0.322385	2.54014	4.11076	0.000369894	0.0108577	-0.184647
eca-mir-133a	1.01008	0.200509	4.11005	0.000370577	0.0108577	-0.186436
sme-mir-1993	-0.56231	-0.0174618	-4.10399	0.000376419	0.011006	-0.201604
mml-mir-378	0.24431	3.40799	4.10288	0.000377498	0.0110147	-0.20438
smo-miR1110	0.960157	0.109482	4.09972	0.000380589	0.0110819	-0.212286
ssc-mir-21	-0.423825	3.18065	-4.09505	0.000385202	0.0111874	-0.223967
bta-miR-129-5p	1.47947	-0.449956	4.09429	0.000385955	0.0111874	-0.225861
hsa-mir-139	0.597106	2.01619	4.09365	0.000386595	0.0111874	-0.227467
hsa-mir-485	0.543547	-0.215677	4.0909	0.000389346	0.011244	-0.234343
ssc-mir-15b	-0.304035	3.06347	-4.08771	0.000392562	0.0113137	-0.242318
mml-miR-513a	1.37407	0.0864013	4.07717	0.000403387	0.0115865	-0.268685
bta-mir-15b	-0.293841	3.07013	-4.07689	0.000403673	0.0115865	-0.269371
xtr-mir-133a	0.880654	0.598097	4.06354	0.000417809	0.0119412	-0.302728
bta-mir-493	1.55143	0.565291	4.06299	0.000418404	0.0119412	-0.304106
ptr-mir-378	0.240327	3.41114	4.06283	0.000418572	0.0119412	-0.304496
hsa-mir-382	0.991601	0.870561	4.05541	0.000426661	0.0121473	-0.32304
dan-mir-133	1.23755	0.205387	4.05271	0.000429639	0.0122075	-0.32978
cel-mir-73	-0.788657	-0.238062	-4.04548	0.000437712	0.0124118	-0.347812
hsa-mir-509-1	0.698256	0.227969	4.04262	0.000440955	0.0124787	-0.354963
mne-miR-15b	-0.296205	3.06579	-4.03814	0.000446078	0.0125983	-0.36615
mdv2-miR-M30-star	0.803347	-0.0864292	4.03508	0.000449597	0.0126723	-0.373761
tgu-mir-21	-0.401747	2.30571	-4.03039	0.000455064	0.0128008	-0.385466
rno-mir-501	0.706109	0.724801	4.02329	0.000463458	0.013011	-0.403165
eca-mir-532	0.267338	2.96879	4.02189	0.000465135	0.0130321	-0.406663
ptr-mir-592	-1.13005	0.0952949	-4.01912	0.000468463	0.0130769	-0.413564
eca-mir-15b	-0.306125	3.06911	-4.01833	0.000469414	0.0130769	-0.415527
ptr-mir-382	1.36581	1.44538	4.01825	0.000469519	0.0130769	-0.415744
hsa-mir-522	-0.428042	-0.392522	-4.01047	0.000479007	0.0133122	-0.435111
eca-mir-378	0.242318	3.40435	4.00979	0.000479856	0.0133122	-0.436826
hsa-mir-432	0.888402	0.629321	4.00717	0.000483094	0.013364	-0.443337
ppy-mir-15b	-0.320128	3.06518	-4.00675	0.000483619	0.013364	-0.444388
ptr-miR-129	1.07483	0.373635	4.00248	0.000488958	0.0134851	-0.455014
hsa-mir-548f-1	-0.581997	0.72517	-3.99218	0.000502092	0.0138203	-0.480668
ggo-miR-15b	-0.283336	3.07335	-3.99042	0.000504373	0.0138521	-0.485053
ppa-miR-144	0.54621	-0.242857	3.98977	0.000505213	0.0138521	-0.486662
hsa-miR-194-star	1.3484	1.2639	3.97816	0.000520527	0.0142281	-0.515555
mml-mir-92b	-0.444195	2.26395	-3.97785	0.000520947	0.0142281	-0.516335
bta-mir-485	1.27124	-0.0183057	3.97625	0.000523089	0.014259	-0.520305
ptr-mir-139	1.25418	1.63593	3.97029	0.000531164	0.0144422	-0.535124
xtr-mir-223	-0.619885	1.9603	-3.96978	0.00053186	0.0144422	-0.536389
ppy-mir-154	1.43619	0.33764	3.96357	0.000540419	0.0146464	-0.55183
tni-mir-16	-0.634977	2.71349	-3.95231	0.000556281	0.0150474	-0.579806
ssc-mir-339	-0.29309	2.5986	-3.95035	0.000559083	0.0150837	-0.584663
cin-mir-4183	0.70495	0.303083	3.94988	0.000559764	0.0150837	-0.585841
eca-mir-382	1.33943	1.42115	3.94798	0.000562496	0.0151284	-0.590548
der-mir-133	0.91193	0.463492	3.94497	0.000566865	0.015214	-0.598028
ppy-mir-720	1.03188	0.577141	3.94377	0.000568616	0.015214	-0.601009
ppy-mir-1296	0.976585	0.443393	3.94319	0.000569465	0.015214	-0.602452
hsa-mir-891a	1.19044	0.617925	3.94282	0.000569998	0.015214	-0.603357
ptr-mir-556	-0.765499	-0.139212	-3.92619	0.00059486	0.0158476	-0.644622
dme-mir-999	-0.750173	-0.178801	-3.92198	0.000601331	0.0159897	-0.655077
gga-mir-1619	-0.690665	0.181774	-3.91976	0.000604764	0.0160507	-0.660578
xtr-mir-133c	1.07738	0.271093	3.91528	0.000611752	0.0162057	-0.671679
mmu-mir-471	-0.42622	-0.284841	-3.91249	0.000616153	0.0162916	-0.678604
mmu-mir-532	0.2896	2.48565	3.90888	0.000621872	0.0164121	-0.68753
mmu-mir-92b	-0.428533	1.555	-3.89446	0.000645292	0.0169983	-0.723238
hsa-mir-138-2	0.434614	-0.498804	3.88596	0.000659508	0.0173404	-0.74428
dgr-mir-133	0.965651	0.396606	3.88304	0.00066447	0.0174232	-0.751518
ssc-mir-92b	-0.497079	2.35244	-3.88265	0.00066513	0.0174232	-0.752477
age-miR-15b	-0.299082	3.07044	-3.88158	0.00066695	0.0174384	-0.755115
bta-mir-873	0.97277	-0.328149	3.88029	0.000669157	0.0174638	-0.758305
mmu-mir-465a	-0.426194	0.215236	-3.87697	0.000674882	0.0175323	-0.76653
hsa-mir-138-1	0.582703	0.095352	3.87658	0.000675557	0.0175323	-0.767495
rno-mir-92a-2	-0.456475	-0.103837	-3.87645	0.00067578	0.0175323	-0.767813
sme-mir-190a	-0.508236	-0.121776	-3.87588	0.000676758	0.0175323	-0.769209
cfa-mir-514	1.20773	-0.602551	3.87043	0.000686271	0.017722	-0.782684
ptr-mir-300	-0.869743	-0.587091	-3.87025	0.000686595	0.017722	-0.78314
v11_hsa-miR-923	-0.522153	3.04702	-3.86941	0.000688066	0.0177275	-0.785205
ggo-miR-15a	-0.221837	3.21547	-3.85962	0.000705542	0.0181445	-0.809412
hsa-mir-362	0.359638	1.94939	3.8508	0.00072164	0.0185247	-0.831181
ggo-miR-224	-1.54706	1.38911	-3.84582	0.000730888	0.018728	-0.843467
gga-mir-142	-0.723821	0.699778	-3.83999	0.000741883	0.0189752	-0.857871
tca-mir-133	1.06208	0.204211	3.83552	0.000750409	0.0191568	-0.868893
mmu-mir-669g	-0.484848	-0.476925	-3.83485	0.0007517	0.0191568	-0.87055
age-miR-18	-0.33117	2.85163	-3.82885	0.000763308	0.0194175	-0.88533
xtr-mir-15c	-0.834348	2.10307	-3.82476	0.00077133	0.0195862	-0.895412
v11_hsa-miR-768-3p	0.203897	3.41613	3.82271	0.000775381	0.0195964	-0.900463
dme-mir-977	-0.717085	-0.695658	-3.82263	0.000775537	0.0195964	-0.900657
cre-miR1145.1	0.827842	-0.68233	3.82245	0.000775903	0.0195964	-0.901112
gga-mir-1563	-0.707285	-0.373069	-3.81717	0.000786453	0.0198273	-0.914133
bta-mir-2304	-2.05274	-0.201329	-3.81428	0.000792278	0.0199385	-0.921248
mmu-mir-139	0.562659	2.13058	3.80167	0.000818214	0.0205309	-0.952298
mmu-mir-15a	-0.204075	1.88515	-3.80142	0.00081873	0.0205309	-0.952905
oar-miR-432	0.959436	1.75598	3.79755	0.000826848	0.0206976	-0.962414
cfa-mir-181d	-0.501138	2.6118	-3.78921	0.000844647	0.021082	-0.982936
mmu-mir-21	-0.40127	1.95411	-3.78896	0.000845194	0.021082	-0.98356
hsa-mir-548e	-0.369974	0.27102	-3.78275	0.000858695	0.0213809	-0.998829
mml-mir-154	1.08771	0.404218	3.78131	0.000861841	0.0214214	-1.00235
ssy-miR-514	0.702387	0.00283687	3.77295	0.000880431	0.0218449	-1.02291
osa-MIR169n	-0.577814	-0.623049	-3.76522	0.000897945	0.0222403	-1.04188
mmu-mir-1198	-1.07014	0.459925	-3.76342	0.000902076	0.0223034	-1.0463
ppt-miR902f-3p	-0.685451	-0.41196	-3.76252	0.000904138	0.0223153	-1.0485
bfl-mir-2063	-0.572205	-0.820604	-3.75774	0.000915221	0.0225493	-1.06023
bta-mir-500	0.232449	2.998	3.75504	0.000921554	0.0226657	-1.06687
bta-mir-15a	-0.514914	2.81897	-3.74864	0.000936683	0.0229977	-1.08254
mne-miR-127	0.699863	2.42242	3.74622	0.000942498	0.023085	-1.0885
xtr-mir-15a	-0.212807	3.20906	-3.74579	0.000943513	0.023085	-1.08954
ppa-miR-15a	-0.210112	3.2196	-3.74394	0.000947979	0.023154	-1.09408
dmo-miR-6	-0.651069	-0.672138	-3.74288	0.000950548	0.0231766	-1.09668
rno-mir-207	0.501576	0.26205	3.73661	0.000965825	0.0235084	-1.11203
hsa-mir-592	-0.952214	-0.0652595	-3.7272	0.000989255	0.0240279	-1.13509
cfa-mir-532	0.197245	3.2791	3.72667	0.000990579	0.0240279	-1.13638
ppy-mir-592	-1.08986	0.162771	-3.7241	0.000997069	0.0241438	-1.14266
lla-miR-18	-0.345448	2.83658	-3.72222	0.00100185	0.0242097	-1.14726
tgu-mir-18a	-0.316629	2.85537	-3.72168	0.00100323	0.0242097	-1.14858
mmu-mir-216b	0.785283	0.493145	3.71615	0.00101745	0.0244707	-1.16212
sla-miR-20	-0.329014	3.06228	-3.71567	0.00101869	0.0244707	-1.16329
oan-mir-1421aa	-0.62378	-0.528762	-3.71545	0.00101925	0.0244707	-1.16383
ppy-mir-432	1.67192	1.19043	3.71266	0.00102652	0.0246033	-1.17066
eca-mir-92b	-0.657354	2.29113	-3.71092	0.00103107	0.0246704	-1.17492
ath-MIR390b	0.724968	-0.314388	3.69739	0.00106715	0.0254903	-1.20798
mml-mir-1225	0.57099	1.26941	3.69612	0.0010706	0.0255295	-1.21109
ssc-miR-532-5p	0.193654	3.28567	3.69516	0.00107319	0.0255482	-1.21342
dre-miR-129	1.26216	-0.487583	3.69246	0.0010806	0.0256732	-1.22002
tgu-mir-155	-0.870676	1.64706	-3.69145	0.00108336	0.0256732	-1.22248
eca-mir-501	1.01925	0.0973457	3.69125	0.00108391	0.0256732	-1.22297
mne-miR-15a	-0.213478	3.21504	-3.68904	0.00109002	0.0257747	-1.22837
hsv1-miR-H2	0.898654	0.318584	3.68834	0.00109195	0.0257769	-1.23007
cfa-mir-545	-0.733207	-0.765789	-3.68604	0.00109834	0.0258706	-1.23568
tca-mir-34	-1.24505	-0.518934	-3.6856	0.00109959	0.0258706	-1.23677
fru-mir-187	1.55949	1.72209	3.68451	0.00110264	0.0258991	-1.23943
hsa-mir-483	0.524844	0.175537	3.683	0.00110686	0.0259549	-1.2431
bta-mir-16a	-0.527244	2.71916	-3.6821	0.0011094	0.0259715	-1.24531
hsa-mir-378	0.330401	2.0683	3.67956	0.00111656	0.0260956	-1.25149
rno-mir-194-2	0.477894	0.48164	3.67886	0.00111857	0.0260993	-1.25322
ptr-mir-670	-0.5547	-0.589545	-3.67743	0.00112264	0.0261509	-1.25671
lla-miR-20	-0.287277	3.08603	-3.67615	0.00112628	0.0261766	-1.25982
rlcv-miR-rL1-2	0.895919	1.51916	3.67548	0.00112819	0.0261766	-1.26145
ssc-mir-20	-0.287059	3.06947	-3.67445	0.00113114	0.0261766	-1.26396
bfl-miR-133	0.709202	0.145809	3.67425	0.00113172	0.0261766	-1.26445
lca-miR-18	-0.426091	2.80882	-3.6736	0.00113358	0.0261766	-1.26603
oan-miR-20a	-0.995887	2.08901	-3.67315	0.00113488	0.0261766	-1.26713
lla-miR-15a	-0.20994	3.21477	-3.66662	0.00115385	0.0265705	-1.28305
lca-miR-15a	-0.211432	3.21947	-3.66504	0.00115848	0.0266336	-1.2869
mmu-mir-379	1.17635	0.738531	3.66213	0.00116707	0.0267492	-1.294
oan-mir-1418	0.697628	0.464591	3.66205	0.0011673	0.0267492	-1.29419
gga-mir-214	1.18765	2.07367	3.65966	0.00117439	0.026868	-1.3
rno-mir-18a	-0.323557	2.14336	-3.65856	0.00117767	0.026897	-1.30268
rno-mir-378	0.322563	2.38159	3.65796	0.00117948	0.026897	-1.30415
bta-mir-2898	0.80857	1.61134	3.65425	0.00119061	0.0271071	-1.31318
fru-mir-18	-0.427795	2.80789	-3.64771	0.0012105	0.0274879	-1.32909
ssc-mir-331	-0.379932	2.29956	-3.64736	0.00121159	0.0274879	-1.32995
oan-mir-363	0.727653	1.66668	3.64684	0.00121319	0.0274879	-1.33122
bta-mir-532	0.193947	3.27661	3.64346	0.00122363	0.02768	-1.33945
sme-mir-124e	0.596897	-0.664122	3.63966	0.00123545	0.0279025	-1.34867
ppy-mir-16	-0.606135	2.71376	-3.63512	0.00124975	0.0281804	-1.35972
bmo-mir-3325	-0.646142	-0.63774	-3.63232	0.00125863	0.0283353	-1.36652
bta-mir-18a	-0.324869	2.84364	-3.62991	0.00126633	0.0284632	-1.37237
sla-miR-15a	-0.205071	3.21902	-3.62212	0.00129155	0.0289837	-1.39129
mdo-mir-18	-0.410011	2.80933	-3.61266	0.00132283	0.0296293	-1.41425
bta-mir-2327	1.16331	1.40557	3.61074	0.00132926	0.0296293	-1.4189
mml-mir-15a	-0.205229	3.21184	-3.61068	0.00132948	0.0296293	-1.41906
hsa-mir-216b	0.745322	0.377238	3.61051	0.00133006	0.0296293	-1.41948
bta-mir-339b	-0.571783	2.28731	-3.61028	0.00133083	0.0296293	-1.42003
gga-mir-15b	-0.683799	2.16184	-3.60703	0.0013418	0.0298266	-1.42791
dre-miR-218a	1.55652	1.44067	3.60508	0.00134843	0.0298727	-1.43264
cqu-miR-993	0.485223	0.00507436	3.60458	0.00135015	0.0298727	-1.43386
hsa-mir-127	0.760756	1.18998	3.60455	0.00135024	0.0298727	-1.43392
eca-mir-337	0.749293	0.219644	3.60279	0.00135627	0.0299591	-1.4382
mcmv-miR-m59-2	-0.799581	-0.230693	-3.60106	0.0013622	0.030043	-1.44238
xtr-mir-16b	-0.472563	2.85249	-3.59947	0.00136768	0.0301167	-1.44623
hsa-mir-106b	-0.248374	2.59934	-3.59569	0.0013808	0.0303582	-1.45539
ppy-mir-147b	-0.936267	-0.595227	-3.59363	0.00138803	0.0304246	-1.46039
mml-mir-422a	0.936902	2.11825	3.59355	0.0013883	0.0304246	-1.46058
ptr-mir-15a	-0.197755	3.21721	-3.59298	0.00139029	0.0304246	-1.46196
mmu-mir-18a	-0.303928	1.70231	-3.59117	0.00139669	0.0305171	-1.46636
mml-miR-514	0.756819	-0.758392	3.58917	0.00140374	0.0306238	-1.47119
mtr-miR169a	0.634033	-0.724197	3.58688	0.00141189	0.0306768	-1.47674
mml-mir-874	0.510541	2.65482	3.58668	0.00141261	0.0306768	-1.47722
cfa-mir-23a	-0.216941	3.34467	-3.58665	0.00141271	0.0306768	-1.47729
rno-mir-665	0.641857	0.0633964	3.58552	0.00141674	0.0306799	-1.48002
dpu-mir-92	-0.223119	2.81853	-3.5848	0.00141933	0.0306799	-1.48177
mne-miR-20	-0.271329	3.07692	-3.58478	0.00141938	0.0306799	-1.4818
hsa-mir-363	0.69901	1.24746	3.5819	0.00142976	0.0308569	-1.48879
mmu-mir-679	-0.421201	-0.861054	-3.58058	0.00143452	0.0309124	-1.49198
bmo-mir-133	0.966994	0.385892	3.57973	0.00143759	0.0309198	-1.49403
age-miR-15a	-0.202809	3.20864	-3.57928	0.00143925	0.0309198	-1.49513
rno-mir-21	-0.410178	1.9609	-3.57817	0.00144327	0.030959	-1.49781
eca-mir-15a	-0.207546	3.21465	-3.57743	0.00144599	0.0309701	-1.49961
hsa-mir-4275	-0.685764	0.103407	-3.57367	0.00145977	0.0312178	-1.5087
ppa-miR-18	-0.307862	2.8499	-3.57275	0.00146315	0.0312427	-1.51091
hsa-mir-557	0.644949	-0.0915136	3.56955	0.00147503	0.0314488	-1.51866
sko-miR-210	-1.13978	1.73519	-3.5685	0.00147891	0.0314839	-1.52118
ppy-mir-500	0.212947	3.00633	3.56764	0.00148214	0.0315051	-1.52327
eca-mir-142	-0.627866	-0.288038	-3.56642	0.00148671	0.0315545	-1.52622
mmu-mir-127	0.940474	1.07353	3.5648	0.0014928	0.0316361	-1.53014
gga-mir-18a	-0.394718	2.82585	-3.56379	0.00149659	0.0316689	-1.53257
bmo-mir-2777	0.525814	-0.235391	3.56206	0.00150313	0.0317595	-1.53674
cte-mir-2694 // cte-mir-2694	-0.639771	-0.648707	-3.56125	0.0015062	0.0317768	-1.5387
rno-mir-181d	-0.324097	1.50007	-3.56057	0.00150882	0.0317845	-1.54036
hsa-mir-509-2	0.505759	-0.0376804	3.55705	0.00152224	0.0320193	-1.54884
eca-mir-432	1.15653	1.56057	3.5541	0.00153363	0.0322107	-1.55598
spu-miR-92c	-0.211648	2.8737	-3.5498	0.00155033	0.0324942	-1.56636
ssc-mir-181d	-0.334001	2.74662	-3.54944	0.00155174	0.0324942	-1.56722
mml-mir-139	0.615549	2.40553	3.54843	0.00155566	0.0325281	-1.56964
cfa-mir-872	-0.706191	-1.01617	-3.54753	0.00155922	0.0325542	-1.57183
mmu-let-7f-1	-0.330941	-0.155777	-3.54612	0.00156474	0.0326212	-1.57522
mml-mir-500	0.219072	3.00069	3.54414	0.0015726	0.0327366	-1.58001
mml-mir-665	0.892029	1.03322	3.5408	0.00158587	0.0329642	-1.58806
ppt-miR477g-3p	0.693874	-0.711623	3.53916	0.00159243	0.0330517	-1.59201
lgi-mir-133	0.705922	-0.0404834	3.5378	0.00159788	0.033116	-1.59528
oan-mir-187	1.2531	0.909079	3.53066	0.00162689	0.0336677	-1.6125
ppa-miR-20	-0.292272	3.07714	-3.52988	0.00163007	0.0336842	-1.61437
rno-mir-331	-0.228037	1.82067	-3.5254	0.00164855	0.0340161	-1.62516
mmu-mir-382	0.758327	0.718267	3.52403	0.00165424	0.0340837	-1.62846
mdo-mir-15a	-0.703774	2.63853	-3.52298	0.0016586	0.0340885	-1.63098
ptr-miR-514	0.897663	-0.172364	3.52281	0.00165931	0.0340885	-1.63139
hsa-mir-3127	0.372408	-0.246395	3.51813	0.00167899	0.0344415	-1.64267
mml-mir-432	1.02976	1.69925	3.51756	0.00168139	0.0344415	-1.64403
ptc-miR395f	0.965946	-1.21649	3.5155	0.00169009	0.0345696	-1.64897
hsa-mir-15b	-0.251641	1.70603	-3.51454	0.00169417	0.0346029	-1.65128
ppy-mir-15a	-0.199999	3.21578	-3.51337	0.0016992	0.0346552	-1.65411
tni-mir-187	1.76175	1.58419	3.51018	0.00171288	0.0348838	-1.66178
tgu-mir-16a	-0.625802	1.92778	-3.50676	0.00172764	0.0351337	-1.66999
cfa-mir-18a	-0.423935	2.82036	-3.50581	0.00173179	0.0351674	-1.67229
osa-MIR1436	0.862492	1.26566	3.49841	0.00176428	0.0357405	-1.69006
ptr-mir-373	0.953086	0.635239	3.49823	0.00176509	0.0357405	-1.6905
mmu-mir-452	-0.933813	1.18036	-3.4972	0.00176964	0.0357812	-1.69296
ppy-mir-339	-0.444824	2.59388	-3.49389	0.00178442	0.0360284	-1.70092
ssc-mir-146b	-0.371987	2.79685	-3.49303	0.00178827	0.0360545	-1.70298
eca-mir-379	1.35584	1.44975	3.49226	0.00179174	0.0360729	-1.70483
mdo-mir-23a	-0.179879	3.43643	-3.49039	0.00180013	0.0361902	-1.7093
fru-mir-21	-1.26125	1.71108	-3.48393	0.00182958	0.0367297	-1.72481
ppa-miR-154	0.972356	0.538581	3.48281	0.00183471	0.0367802	-1.72748
hsa-mir-500	0.223234	2.70355	3.48163	0.00184017	0.0368127	-1.73032
gga-mir-1796	0.860407	-0.109	3.48133	0.00184155	0.0368127	-1.73104
hsa-mir-3180-1	0.496459	1.6585	3.48062	0.00184482	0.0368258	-1.73273
tgu-mir-16b	-0.458575	1.92394	-3.47653	0.00186386	0.0371532	-1.74255
mtr-MIR399n	-0.874418	-0.640107	-3.47578	0.00186734	0.0371702	-1.74433
mne-miR-214	0.556726	3.03519	3.47355	0.00187786	0.0373236	-1.7497
mmu-mir-669c	-0.564832	0.114734	-3.47284	0.0018812	0.0373236	-1.75139
bmo-mir-2771 // bmo-mir-2771	-0.427013	-0.486135	-3.47245	0.001883	0.0373236	-1.75231
xla-miR-133a	0.822678	0.465838	3.47086	0.00189055	0.0374208	-1.75614
ptr-mir-381	0.913657	0.842536	3.46972	0.00189593	0.0374746	-1.75885
ppy-mir-485	0.671114	-0.352685	3.46883	0.00190019	0.0375062	-1.76099
mml-mir-382	1.35812	1.47052	3.46704	0.00190871	0.0376217	-1.76527
hsa-miR-509-5p	0.698302	0.69949	3.46529	0.00191713	0.0377348	-1.76947
ptr-mir-1201	1.07912	0.517461	3.46403	0.0019232	0.0378015	-1.77249
ppy-mir-20	-0.351944	3.0552	-3.46246	0.00193074	0.0378969	-1.77623
gga-mir-1803	0.823479	1.46845	3.46152	0.00193533	0.037934	-1.77849
hsa-mir-526a-2	-0.312356	0.0679117	-3.45448	0.00196973	0.0385548	-1.79532
lca-miR-20	-0.278409	3.06751	-3.45024	0.00199075	0.0389122	-1.80546
ppy-mir-18	-0.411216	2.79535	-3.44954	0.00199426	0.0389268	-1.80714
bta-mir-382	1.51479	1.32433	3.44348	0.00202476	0.0394673	-1.82163
bta-mir-2288	0.20187	3.1715	3.44015	0.00204169	0.0397108	-1.82958
hsa-mir-210	-0.453158	2.50261	-3.43991	0.00204288	0.0397108	-1.83014
mmu-mir-204	0.549439	1.94901	3.43713	0.00205717	0.0399335	-1.83679
hsa-mir-3150	0.381531	-0.304895	3.43341	0.00207636	0.0402506	-1.84565
eca-mir-874	0.537361	2.63326	3.43111	0.00208835	0.0404273	-1.85114
cfa-mir-92b	-0.323607	2.32502	-3.42821	0.00210357	0.0406661	-1.85807
ssc-mir-328	0.662407	1.11255	3.42682	0.00211085	0.0407509	-1.86137
cel-mir-785	-0.60683	-0.814803	-3.42144	0.00213946	0.0412467	-1.87421
sko-miR-133	0.951363	0.372505	3.42009	0.00214665	0.0413289	-1.87742
bta-mir-381	0.974776	0.670449	3.41614	0.00216795	0.0416663	-1.88683
sko-miR-92c	-0.20508	2.96167	-3.41574	0.00217009	0.0416663	-1.88778
sla-miR-18	-0.426703	2.81129	-3.41519	0.00217312	0.0416677	-1.8891
ptr-mir-432	1.29393	1.51614	3.41444	0.00217717	0.0416758	-1.89088
xtr-mir-187	1.64569	1.4608	3.41381	0.00218061	0.0416758	-1.89239
fru-mir-223	-0.579922	2.01425	-3.41348	0.00218241	0.0416758	-1.89317
cfa-mir-15b	-0.825827	2.30281	-3.41139	0.00219379	0.0418202	-1.89813
dps-mir-2557	0.373762	-0.274467	3.41101	0.00219591	0.0418202	-1.89906
ggo-miR-20	-0.337735	3.05377	-3.41023	0.00220019	0.0418451	-1.90091
gga-mir-1661	-0.733734	-0.916295	-3.40885	0.00220773	0.0418915	-1.90418
hsa-mir-3172	1.37183	1.01801	3.4087	0.00220857	0.0418915	-1.90454
hsa-mir-224	-0.737341	1.61213	-3.4074	0.00221575	0.0419711	-1.90763
oan-mir-16b	-0.5608	1.91846	-3.40521	0.00222789	0.0421445	-1.91284
tae-MIR1137 // tae-MIR1137	-0.892169	-0.821648	-3.40369	0.00223635	0.0422409	-1.91646
eca-mir-154	1.05423	0.611426	3.40313	0.00223949	0.0422409	-1.91779
hsa-mir-302d	-0.445192	-0.363432	-3.40269	0.00224198	0.0422409	-1.91885
ssc-miR-532-3p	0.396049	2.57876	3.4005	0.00225422	0.0424149	-1.92404
aqu-miR-2015-star	0.85051	-0.424663	3.3944	0.00228878	0.0430077	-1.93855
ppy-miR-27a	-0.261711	3.32546	-3.39101	0.00230824	0.0433155	-1.94662
ptr-mir-500	0.214578	2.9964	3.39047	0.00231131	0.0433155	-1.94788
rno-mir-103-1	-0.399647	-0.348893	-3.38943	0.0023173	0.0433702	-1.95035
oan-mir-16c	-0.749569	0.597586	-3.38825	0.00232416	0.0434408	-1.95317
ptr-mir-20a	-0.287627	3.07939	-3.3813	0.00236472	0.0441339	-1.96965
ath-MIR395b	0.824439	0.183833	3.38083	0.0023675	0.0441339	-1.97077
eca-mir-139	0.646873	2.37884	3.37879	0.00237958	0.0443004	-1.97562
cel-mir-35	0.712732	-1.04367	3.37734	0.00238816	0.0444015	-1.97905
eca-mir-485	0.652024	-0.367215	3.37302	0.00241398	0.0448225	-1.98929
hsa-mir-637	0.770173	0.233896	3.37058	0.00242872	0.0450367	-1.99509
cfa-mir-874	0.468147	2.68586	3.36432	0.00246686	0.0456838	-2.00993
ptr-mir-1202	1.05821	0.51199	3.3614	0.00248483	0.0459176	-2.01684
gga-mir-133c	0.940549	0.279358	3.36121	0.00248599	0.0459176	-2.01729
eca-mir-500	0.213941	2.9919	3.35893	0.00250011	0.0461178	-2.02268
rno-mir-154	0.750805	0.280206	3.35779	0.0025072	0.0461882	-2.02537
fru-miR-129	0.863701	-0.0438635	3.35667	0.00251425	0.0462575	-2.02804
oan-mir-1383	-0.572179	1.61971	-3.35413	0.00253018	0.04649	-2.03406
ppt-miR1211-star	0.55958	-0.443868	3.35211	0.00254291	0.0466631	-2.03884
aae-mir-133	0.776521	0.527907	3.35133	0.00254783	0.0466925	-2.04067
hsa-mir-4322	1.01099	1.26606	3.35042	0.00255357	0.0467369	-2.04282
ssc-mir-342	-0.166098	3.30949	-3.34924	0.00256107	0.0468134	-2.04561
tni-mir-223	-0.520536	2.01082	-3.34797	0.00256919	0.046901	-2.04862
bta-mir-2422	0.766229	1.4144	3.34628	0.00257999	0.0470373	-2.05261
dre-mir-187 // dre-mir-187	1.77044	1.56439	3.34491	0.00258877	0.0471245	-2.05584
rno-mir-30a	0.179319	2.74921	3.34449	0.00259146	0.0471245	-2.05683
eca-mir-331	-0.188822	2.65736	-3.34348	0.00259797	0.047182	-2.05922
rno-mir-382	0.74693	0.665785	3.34221	0.00260619	0.0472704	-2.06223
dre-mir-734	-0.842313	-0.955388	-3.33873	0.00262885	0.0476201	-2.07047
lca-miR-27a	-0.253365	3.33313	-3.33736	0.00263777	0.0477204	-2.07369
cfa-mir-493	1.08714	0.49879	3.33627	0.00264494	0.0477887	-2.07627
ppt-miR1066	0.742265	2.01596	3.33408	0.00265932	0.0479869	-2.08143
rno-mir-493	0.830895	-0.00868523	3.33271	0.00266843	0.0480897	-2.08468
bta-mir-16b	-0.179793	3.4767	-3.33015	0.00268543	0.0483343	-2.09072
mmu-miR-24-2-star	-0.848776	1.94985	-3.32862	0.0026956	0.0484555	-2.09432
der-mir-210	-0.404365	3.27369	-3.3274	0.00270381	0.0485412	-2.09721
mgh28S-2409	-0.40683	2.30945	-3.32605	0.00271286	0.0486417	-2.10039
xtr-mir-18a	-0.27624	2.10848	-3.32529	0.00271795	0.048671	-2.10217
mmu-mir-485	0.49205	-0.0190183	3.32224	0.00273859	0.0489573	-2.10936
hsa-mir-874	0.5127	1.98659	3.32191	0.00274089	0.0489573	-2.11016
gga-mir-1566	1.06147	1.57889	3.31573	0.00278315	0.0496493	-2.12471
ppy-mir-1201	1.02294	0.519078	3.31485	0.00278921	0.0496944	-2.12677
lla-miR-133a	0.810319	0.395773	3.31353	0.00279837	0.0497361	-2.12989
mmu-mir-501	0.420669	1.56517	3.3135	0.00279861	0.0497361	-2.12997
mml-mir-27a	-0.238469	3.33693	-3.31239	0.00280629	0.0497824	-2.13258
ppy-mir-874	0.642935	2.57975	3.31211	0.00280827	0.0497824	-2.13325
eca-mir-335	-0.413962	2.05881	-3.3092	0.00282858	0.0500793	-2.1401
osa-MIR2098	0.539879	-0.0088575	3.30853	0.00283324	0.050099	-2.14166
cre-MIR1167	-0.725255	-1.11909	-3.30442	0.00296697	0.051637	-2.14262
mmu-mir-874	0.533144	1.9844	3.30594	0.00285151	0.0503589	-2.14777
rno-miR-29b-2-star	0.190366	2.81524	3.30147	0.0028832	0.0508196	-2.15827
ptr-mir-874	0.506445	2.65974	3.30094	0.00288704	0.0508196	-2.15954
tni-mir-21	-1.06329	1.69054	-3.30074	0.00288842	0.0508196	-2.15999
bta-mir-379	1.4781	1.30849	3.29967	0.00289608	0.0508773	-2.16251
mml-mir-133c	1.04215	-0.0784208	3.29928	0.00289892	0.0508773	-2.16344
mmu-mir-30a	0.171027	2.6851	3.29349	0.00294072	0.0515467	-2.17704
cfa-mir-23b	-0.210834	3.23528	-3.29271	0.0029464	0.0515822	-2.17888
gga-mir-187	1.66422	1.63008	3.29038	0.00296343	0.051637	-2.18435
ppa-miR-27a	-0.248801	3.33486	-3.29007	0.00296573	0.051637	-2.18508
gga-mir-16c	-1.05121	1.10021	-3.28981	0.00296763	0.051637	-2.18569
dwi-mir-210	-0.400243	3.27526	-3.28978	0.00296785	0.051637	-2.18576
ppy-miR-513a-5p	0.948366	-0.282894	3.28694	0.00298874	0.0519244	-2.19243
ggo-miR-18	-0.34365	2.83384	-3.28653	0.00299174	0.0519244	-2.19338
ptr-mir-27a	-0.236872	3.34461	-3.28544	0.00299988	0.0520016	-2.19596
hvt-miR-H18-5p	0.712398	1.90036	3.28414	0.0030095	0.0520622	-2.199
mml-mir-607	0.632658	-0.6815	3.28397	0.00301077	0.0520622	-2.1994
ath-MIR397b	-0.537797	-0.757043	-3.28085	0.00303404	0.0523861	-2.20671
mne-miR-18	-0.412048	2.81623	-3.27954	0.00304394	0.0523861	-2.2098
dre-mir-27a	-0.240686	3.37069	-3.27944	0.00304469	0.0523861	-2.21004
dpu-mir-133	0.725411	0.562601	3.279	0.00304796	0.0523861	-2.21106
osa-MIR528	0.744582	0.331145	3.27899	0.00304808	0.0523861	-2.21109
dmo-mir-210	-0.401588	3.27562	-3.27697	0.00306328	0.0525401	-2.21582
cel-mir-1832b	0.495774	-0.229208	3.27681	0.0030645	0.0525401	-2.21619
oan-mir-133a	0.682781	0.0183987	3.27616	0.00306944	0.0525609	-2.21772
dsi-mir-13a	-0.564533	-0.513791	-3.2747	0.00308054	0.0526261	-2.22115
age-miR-27a	-0.237377	3.33822	-3.27467	0.00308072	0.0526261	-2.22121
mne-miR-27a	-0.240937	3.33822	-3.27336	0.00309071	0.0527329	-2.22428
ptr-mir-671	0.752507	0.563604	3.26869	0.00312657	0.0532803	-2.23523
rno-mir-127	0.835565	1.52181	3.2678	0.00313347	0.0533334	-2.23732
mne-miR-154	1.01613	0.709398	3.26716	0.00313843	0.0533533	-2.23882
ppy-mir-1269	1.32482	0.521294	3.26642	0.00314416	0.0533781	-2.24055
xtr-miR-129	1.12408	0.196251	3.26599	0.00314746	0.0533781	-2.24155
mml-mir-1224	0.536347	0.827553	3.2634	0.00316769	0.0536305	-2.24763
sla-miR-27a	-0.241483	3.32793	-3.26311	0.00316996	0.0536305	-2.24831
mml-mir-612	0.747663	-0.355156	3.26094	0.00318696	0.0538536	-2.25338
dse-mir-133	0.777923	0.515744	3.2597	0.0031967	0.0539533	-2.25628
eca-mir-18a	-0.264949	2.93945	-3.25905	0.00320183	0.0539753	-2.2578
v11_mmu-miR-685	0.88943	2.10794	3.25804	0.00320983	0.054044	-2.26017
mml-mir-223	-0.366524	2.15049	-3.25757	0.00321357	0.054044	-2.26127
dre-miR-30e-star	0.184524	3.26261	3.2558	0.00322762	0.0542155	-2.26541
rno-mir-363	0.593147	1.31243	3.25497	0.00323424	0.0542621	-2.26735
rno-mir-204	0.90744	1.94148	3.25301	0.00324994	0.0544606	-2.27195
ppy-mir-382	1.19441	0.809113	3.24837	0.00328727	0.0550208	-2.28278
ssc-mir-127	0.812057	2.37207	3.24777	0.00329213	0.0550368	-2.28418
bta-mir-2882	-0.662718	0.438941	-3.24411	0.00332196	0.0554696	-2.29273
hsa-mir-340	-0.478641	0.0264185	-3.24177	0.00334117	0.0557243	-2.2982
ptr-mir-376c	0.780109	0.77184	3.24084	0.00334884	0.0557864	-2.30038
ppa-miR-30a-3p	0.181963	3.2703	3.23341	0.00341064	0.0567488	-2.31771
xtr-let-7i	-0.16375	3.31997	-3.23166	0.00342539	0.056927	-2.3218
ssc-mir-18	-0.509299	2.77993	-3.23012	0.00343841	0.0570641	-2.3254
rno-mir-217	0.522844	0.0821772	3.22929	0.00344544	0.0570641	-2.32733
tgu-mir-187	1.70697	1.56366	3.22925	0.00344579	0.0570641	-2.32743
ssc-mir-133a	0.572741	-0.122605	3.2268	0.00346662	0.0573394	-2.33314
dre-mir-16a	-0.559145	2.70944	-3.22633	0.00347055	0.0573394	-2.33421
sla-miR-127	0.959672	2.24018	3.22523	0.00348001	0.0574274	-2.33679
mml-mir-371 // mml-mir-371	0.451897	0.0523691	3.22476	0.00348403	0.0574274	-2.33789
mmu-mir-210	-0.384316	2.42333	-3.22286	0.00350037	0.0576293	-2.34232
xtr-mir-210	-0.389056	3.28794	-3.22103	0.00351609	0.0577404	-2.34657
bta-mir-21	-0.246692	2.59839	-3.22041	0.00352148	0.0577404	-2.34802
osa-MIR806f	-0.715637	-0.721546	-3.22018	0.0035235	0.0577404	-2.34856
mmu-miR-2135	-0.432304	2.62961	-3.22018	0.0035235	0.0577404	-2.34856
bta-mir-223	-0.74482	1.89751	-3.21604	0.00355951	0.0582628	-2.35819
cin-miR-4000b-5p	0.845231	1.45381	3.21499	0.00356874	0.0583459	-2.36064
mmu-mir-1186	-0.400848	-0.324184	-3.21176	0.00359718	0.0587428	-2.36816
ptr-mir-223	-0.536299	1.9399	-3.2109	0.00360478	0.0587753	-2.37016
bta-miR-218	1.24341	1.54643	3.21059	0.00360751	0.0587753	-2.37088
ggo-miR-27a	-0.235423	3.34325	-3.20843	0.00362672	0.05902	-2.37591
ptr-mir-873	0.84487	-0.540164	3.20778	0.0036325	0.0590459	-2.37742
ppy-mir-223	-0.419476	2.02028	-3.2059	0.00364929	0.0592505	-2.38178
xtr-mir-363	0.706462	1.62647	3.20514	0.0036561	0.0592928	-2.38355
cfa-mir-127	0.8468	2.32599	3.20427	0.00366389	0.0593509	-2.38557
hsa-let-7a-3	0.433261	-0.327242	3.20235	0.00368123	0.0594517	-2.39003
dpe-mir-210	-0.394361	3.27328	-3.20219	0.00368267	0.0594517	-2.39041
ppt-miR2077	-0.670787	0.746253	-3.20138	0.00369001	0.0594517	-2.39229
hsa-mir-939	0.571327	1.983	3.20131	0.00369068	0.0594517	-2.39246
hsa-mir-379	0.826565	0.568242	3.20125	0.00369121	0.0594517	-2.3926
hsa-mir-15a	-0.22514	1.92291	-3.19796	0.00372108	0.0597972	-2.40023
spu-miR-200-star	0.655282	-0.429317	3.19792	0.00372147	0.0597972	-2.40033
hsa-miR-129-5p	0.899927	0.279627	3.19734	0.00372673	0.0597972	-2.40166
fru-mir-16	-0.694081	2.64084	-3.19703	0.00372964	0.0597972	-2.4024
hsa-mir-548i-2	-0.3823	-0.398037	-3.19596	0.00373941	0.0598859	-2.40488
mdo-mir-210	-0.382689	3.31437	-3.1928	0.00376849	0.060283	-2.41221
bta-mir-2433	0.996052	0.6816	3.19105	0.0037847	0.0604737	-2.41627
cfa-mir-342	-0.157219	3.30788	-3.18689	0.0038235	0.0610244	-2.42592
bmo-mir-3412	-0.623765	-0.819463	-3.18172	0.00387221	0.061732	-2.4379
hsv1-miR-H16	0.893987	0.3713	3.18048	0.00388405	0.0618507	-2.44079
xtr-mir-16a	-0.60524	2.69023	-3.17691	0.00391814	0.062211	-2.44905
ppy-mir-612	0.956728	0.42689	3.17664	0.00392072	0.062211	-2.44968
crm-mir-355	-0.693063	-0.839748	-3.1765	0.00392205	0.062211	-2.45
mml-mir-20a	-0.373456	3.03688	-3.17626	0.00392433	0.062211	-2.45055
age-miR-20	-0.401756	3.04347	-3.17253	0.00396039	0.0627121	-2.4592
hsa-mir-34b	-0.328281	0.131766	-3.16732	0.00401116	0.0634447	-2.47124
mdo-mir-187	1.64537	1.61871	3.16465	0.00403747	0.0637894	-2.47743
ame-mir-210	-0.395187	3.27284	-3.16163	0.00406739	0.06419	-2.4844
ptr-mir-342	-0.154654	3.30959	-3.15979	0.00408575	0.0644078	-2.48866
bmo-mir-2832	-0.496719	-0.707219	-3.15856	0.00409803	0.0645291	-2.4915
dvi-mir-284	-0.623415	-0.853184	-3.15253	0.00415884	0.0653799	-2.50542
spu-miR-2010	-0.617423	-0.263603	-3.15229	0.00416134	0.0653799	-2.50599
oan-mir-1386	0.341896	2.90747	3.1515	0.00416932	0.0654013	-2.5078
ppy-mir-379	1.25848	1.47536	3.15124	0.00417198	0.0654013	-2.5084
rno-mir-210	-0.412379	2.43953	-3.1495	0.00418981	0.0656077	-2.51243
nvi-miR-375	-0.873931	-1.425	-3.14194	0.00440254	0.0675872	-2.51659
osa-MIR440	-0.588331	-0.732881	-3.14735	0.00421184	0.0658795	-2.51738
bta-mir-592	-0.947049	0.435325	-3.14638	0.00422183	0.0659626	-2.51962
hsa-mir-181d	-0.319493	1.35969	-3.1457	0.0042288	0.0659984	-2.52118
age-miR-127	0.939928	2.26361	3.14516	0.00423438	0.0660123	-2.52242
mmu-mir-1195	-0.231359	-0.408989	-3.14407	0.00424575	0.0661165	-2.52496
hsa-mir-595	-0.427757	-0.376377	-3.14318	0.00425495	0.0661866	-2.527
ppy-mir-378	0.467687	2.82542	3.14269	0.00426003	0.0661925	-2.52813
api-mir-281	-0.690953	-1.14944	-3.14189	0.00426841	0.0662245	-2.52999
rrv-miR-rR1-1-star	0.594527	-0.167101	3.14159	0.00427149	0.0662245	-2.53067
mtr-MIR2644b	-0.595249	-0.737455	-3.14058	0.00428203	0.0663149	-2.53299
ppy-mir-1178	-0.649774	-0.832857	-3.13755	0.0043138	0.0667336	-2.53997
dgr-mir-210	-0.396343	3.27557	-3.13606	0.00432953	0.0667792	-2.54341
rno-mir-187	0.960734	1.80109	3.13601	0.00432999	0.0667792	-2.54351
ppy-miR-509-5p	1.05009	0.121539	3.13592	0.00433096	0.0667792	-2.54372
bta-mir-363	1.17424	1.2341	3.13329	0.00435887	0.0671362	-2.54979
cfa-mir-761	-0.428924	-0.70962	-3.13211	0.00437146	0.0672565	-2.55251
bta-mir-2389	1.07439	1.14142	3.12984	0.00439574	0.0675563	-2.55774
hsa-miR-29b-2-star	0.212593	2.79292	3.12776	0.00441798	0.0677503	-2.56251
ghr-miR164	0.539068	-0.626985	3.12414	0.00445718	0.0682772	-2.57084
ppt-miR902j-3p	-0.594057	-0.694868	-3.12337	0.00446558	0.0683316	-2.57262
sla-miR-198	0.649695	-0.356906	3.12304	0.00460776	0.0696004	-2.58247
zma-MIR399g	-0.543027	0.253473	-3.11727	0.00453238	0.0692785	-2.58663
hsa-mir-3156-1	-0.692254	-0.729743	-3.11624	0.00454375	0.0693772	-2.589
hsa-mir-30d	0.163499	1.72408	3.11529	0.00455433	0.0694634	-2.59119
ggo-miR-133a	0.820731	0.397281	3.11425	0.00456588	0.0695463	-2.59358
eca-mir-1180	0.765976	1.56407	3.11383	0.00457045	0.0695463	-2.59453
bta-mir-367	0.601375	-0.719225	3.11341	0.00457523	0.0695463	-2.59551
ppt-miR171a	-0.429033	0.0898856	-3.11302	0.0045795	0.0695463	-2.59639
mmu-mir-194-2	0.499046	0.0617792	3.11254	0.00458492	0.0695536	-2.59751
ptr-mir-1274b	0.914255	1.14872	3.11157	0.00459574	0.0695756	-2.59973
rno-mir-874	0.532488	1.98279	3.11152	0.00459624	0.0695756	-2.59984
bmo-mir-210	-0.383269	3.29801	-3.11094	0.00460278	0.0695998	-2.60118
ppy-mir-362	0.264616	2.37011	3.10441	0.00467647	0.0705627	-2.61616
bta-mir-2295	1.09639	0.680579	3.10285	0.00469423	0.0706341	-2.61973
sme-mir-2171	-0.933444	-1.00858	-3.10232	0.00470029	0.0706341	-2.62095
dan-mir-210	-0.395197	3.2688	-3.10226	0.00470101	0.0706341	-2.62109
bta-miR-133a	0.725593	0.371397	3.10224	0.00470125	0.0706341	-2.62114
gga-miR-16	-0.691406	2.65838	-3.10127	0.00471232	0.070725	-2.62336
cel-mir-2210	-0.390171	-0.398866	-3.10027	0.0047238	0.0708218	-2.62565
sja-mir-2a	-0.648924	1.67743	-3.09397	0.00479662	0.0718372	-2.64008
v11_hsa-miR-768-5p	-0.2248	3.16455	-3.09149	0.00482569	0.0721123	-2.64577
mmu-mir-328	0.560503	0.864769	3.09121	0.00482894	0.0721123	-2.64641
rno-mir-139	0.624184	2.03522	3.09109	0.00483034	0.0721123	-2.64668
bol-miR172a	-0.493242	-0.682434	-3.09016	0.00484124	0.0721985	-2.6488
ppy-mir-222	-0.209539	3.35675	-3.08868	0.00485871	0.0723825	-2.6522
ppa-miR-133a	1.00417	0.29227	3.08572	0.00489374	0.0727492	-2.65897
dvi-mir-210	-0.390763	3.27539	-3.08533	0.00489833	0.0727492	-2.65985
gga-let-7i	-0.153555	3.32678	-3.08529	0.00489881	0.0727492	-2.65995
ppa-miR-187	1.68957	1.91465	3.08366	0.00491823	0.0729606	-2.66367
tni-mir-18	-0.48683	2.78708	-3.08285	0.00492788	0.073027	-2.66552
ggo-miR-30a-3p	0.189186	3.26206	3.08202	0.0049378	0.073097	-2.66741
ppy-mir-1202	0.787971	1.17401	3.07882	0.0049763	0.0735897	-2.67473
hsa-mir-622	0.60972	-0.513182	3.07743	0.0049931	0.0737423	-2.67791
hsa-mir-378b	0.319442	0.349189	3.0771	0.00499709	0.0737423	-2.67866
ppt-miR533a-star	0.555166	-0.345028	3.07068	0.00507549	0.074821	-2.69332
hsa-mir-331	-0.309346	1.77161	-3.07011	0.00508254	0.0748466	-2.69463
ggo-miR-154	1.30673	0.212994	3.06735	0.00511662	0.0752699	-2.70092
dpe-mir-9b	-0.905666	-1.20064	-3.06552	0.00513934	0.0755253	-2.70509
tni-mir-133	0.745672	0.56044	3.06381	0.00516068	0.0757598	-2.70899
oan-mir-1339	-0.373482	-0.761214	-3.05658	0.00525187	0.0770182	-2.72548
gma-MIR390a	0.56958	-0.956353	3.0554	0.00526679	0.0771234	-2.72815
gma-MIR156c	0.554958	-0.789504	3.05516	0.00526998	0.0771234	-2.72872
hsa-mir-30a	0.15486	2.80118	3.04967	0.00534032	0.0780073	-2.7412
mne-miR-187	1.70048	1.93254	3.04959	0.00534145	0.0780073	-2.7414
fru-mir-210	-0.390696	3.27941	-3.04885	0.00535103	0.0780663	-2.74308
bta-mir-2410	0.826915	-0.665481	3.04812	0.00536042	0.0781224	-2.74473
mmu-mir-138-2	0.412708	0.0315903	3.04732	0.00537081	0.078193	-2.74656
hsa-mir-548h-4	-0.463162	-0.150985	-3.04566	0.00539245	0.078427	-2.75034
lla-miR-127	0.877674	2.31468	3.04343	0.00542149	0.0787037	-2.75539
ptr-mir-18a	-0.501238	2.79461	-3.04335	0.00542265	0.0787037	-2.75559
ppy-mir-1183	0.645298	-0.0733196	3.04239	0.00543523	0.078778	-2.75777
ppy-mir-149	0.649845	1.40711	3.04138	0.0054484	0.078778	-2.76005
ptr-mir-1281	-0.331403	2.48857	-3.04116	0.00545131	0.078778	-2.76055
ptr-mir-1306	0.785125	-0.700614	3.04107	0.00545261	0.078778	-2.76077
mml-mir-920	0.717612	-0.420149	3.04083	0.00545571	0.078778	-2.76131
pbi-miR-510	0.665272	0.087987	3.03966	0.00547112	0.0789197	-2.76396
cqu-miR-970	-0.645326	-0.727982	-3.03814	0.00549125	0.079129	-2.76742
xtr-mir-138	1.00176	-1.09183	3.03519	0.00553056	0.0796141	-2.77412
mmu-mir-331	-0.297928	1.81175	-3.03354	0.00555268	0.0798276	-2.77788
rlcv-miR-rL1-6-5p	0.849136	-0.772295	3.03323	0.00555672	0.0798276	-2.77856
aae-mir-999	-0.502686	-0.561484	-3.03129	0.00558292	0.0801223	-2.78298
mdo-let-7i	-0.152941	3.3258	-3.03051	0.0055934	0.080191	-2.78475
mml-mir-363	0.695112	2.42857	3.02973	0.00560392	0.0802602	-2.78651
mmu-mir-187	0.991085	1.80789	3.02796	0.00562789	0.0805216	-2.79052
dsi-mir-210	-0.38981	3.27352	-3.02707	0.00563994	0.0806123	-2.79254
rno-miR-335	-0.513072	1.98443	-3.02635	0.00564975	0.0806707	-2.79417
ppy-mir-519e // ppy-mir-519e // ppy-mir-519e	-0.397188	-0.282257	-3.02497	0.00566863	0.0808583	-2.7973
ath-MIR828	-0.783442	-1.11607	-3.02337	0.00569055	0.0810889	-2.80093
oan-miR-1421k	-0.653836	-0.811146	-3.01926	0.00574724	0.081814	-2.81025
dwi-mir-275	0.455855	-0.902081	3.01807	0.00576371	0.0819657	-2.81294
ptr-mir-154	1.09381	0.390009	3.01699	0.00577883	0.0820978	-2.8154
cfa-mir-592	-1.15328	0.334142	-3.01516	0.00580428	0.0823764	-2.81953
cqu-miR-2951	0.663028	0.842011	3.01142	0.00585689	0.0829586	-2.828
ppy-mir-187	1.55257	2.02924	3.0114	0.00585708	0.0829586	-2.82803
mml-mir-127	0.884052	2.30333	3.01066	0.00586762	0.0830027	-2.82972
ppy-mir-599	-0.797743	-1.23383	-3.00995	0.00587761	0.0830027	-2.83132
fru-mir-193	-0.662877	2.25666	-3.00993	0.00587786	0.0830027	-2.83136
mml-mir-210	-0.375805	3.30404	-3.00747	0.00591287	0.0834135	-2.83694
ssc-mir-15a	-0.574906	2.81129	-3.00696	0.00592013	0.0834325	-2.83809
eca-mir-222	-0.199699	3.35998	-3.00646	0.00592726	0.0834494	-2.83922
bfl-mir-92b	-0.381577	2.56192	-3.0052	0.00594526	0.0836194	-2.84207
eca-mir-127	0.879784	2.3082	3.0022	0.0059883	0.0841407	-2.84884
mmu-mir-363	0.585997	1.73775	2.99773	0.00605308	0.0849662	-2.85894
oan-mir-222a	-0.191207	2.4397	-2.99633	0.00607342	0.0851669	-2.86209
xtr-miR-27c	-0.539136	2.92007	-2.99527	0.0060889	0.0852157	-2.86448
mml-mir-222	-0.201391	3.3678	-2.99527	0.006089	0.0852157	-2.86449
hvt-miR-H17-star	0.889116	0.56796	2.99397	0.00610798	0.0853965	-2.86742
fru-miR-218a	1.07034	1.68911	2.99277	0.00612565	0.0855588	-2.87013
dps-mir-210	-0.384981	3.27292	-2.99079	0.00615482	0.0858811	-2.87459
hsa-mir-3168	-0.33112	-0.670115	-2.98996	0.00616722	0.0859375	-2.87647
mml-mir-760	0.999353	0.239385	2.9897	0.00617106	0.0859375	-2.87706
ppt-miR535a	0.618642	-0.560482	2.98598	0.00622636	0.0865856	-2.88543
cqu-miR-92	-0.166369	3.04043	-2.98575	0.00622989	0.0865856	-2.88596
rno-mir-223	-0.430076	1.28563	-2.98484	0.00624344	0.0866885	-2.888
hsa-mir-23a	-0.24517	2.16634	-2.98151	0.00629367	0.0872998	-2.89552
tca-mir-970	-0.488383	-0.70196	-2.9796	0.00632254	0.0876142	-2.89981
bta-miR-210	-0.380255	3.29926	-2.97688	0.00636399	0.0881019	-2.90594
bta-mir-181d	-0.475654	2.601	-2.97545	0.00638577	0.0882269	-2.90914
gga-mir-1740	0.238892	-0.321355	2.97516	0.00639023	0.0882269	-2.9098
tni-miR-218a	1.28503	1.63489	2.97506	0.0063918	0.0882269	-2.91003
zma-miR482-star	0.690632	-0.661899	2.97247	0.00643167	0.0886028	-2.91586
cin-miR-33	-0.978547	-1.22433	-2.97177	0.00644239	0.0886028	-2.91742
nvi-miR-263b	-0.732197	-0.695135	-2.97161	0.00644495	0.0886028	-2.91779
mmu-mir-295	-0.42054	-0.474575	-2.97154	0.00644603	0.0886028	-2.91795
hsa-mir-135a-2	0.547953	-0.332281	2.97125	0.00645047	0.0886028	-2.91859
cfa-mir-1840	1.01801	1.17122	2.96962	0.00647568	0.0888248	-2.92225
cfa-mir-582	-0.724058	-0.523856	-2.96939	0.00647924	0.0888248	-2.92277
oan-mir-1374	-0.488158	-1.02229	-2.96803	0.00650041	0.0890285	-2.92582
mmu-mir-449a	-0.535144	-0.377864	-2.96655	0.00652349	0.0892577	-2.92915
dse-mir-210	-0.384709	3.27369	-2.96339	0.00657305	0.0897898	-2.93624
ppy-mir-127	0.936734	2.26088	2.96304	0.00657867	0.0897898	-2.93704
oan-mir-1385	0.502903	-0.292298	2.96286	0.00658148	0.0897898	-2.93744
ppy-mir-139	0.608307	2.39042	2.96149	0.00660305	0.0899969	-2.94051
tca-mir-210	-0.392597	3.27119	-2.95583	0.00669318	0.0911372	-2.95321
mmu-mir-683-2	0.468265	-0.526981	2.95426	0.00671834	0.0913915	-2.95673
rno-mir-466c	-0.339981	-0.298017	-2.95311	0.00673684	0.0914476	-2.9593
gga-mir-15c	-0.704475	1.28971	-2.9527	0.0067436	0.0914476	-2.96024
dme-mir-133	1.11637	0.239274	2.95222	0.00675127	0.0914476	-2.96131
mml-mir-381	0.862994	0.604999	2.95214	0.00675256	0.0914476	-2.96149
ggo-miR-187	1.50611	2.03663	2.95162	0.00676095	0.0914476	-2.96265
osa-MIR439h	-0.514702	-1.12096	-2.95159	0.0067614	0.0914476	-2.96271
eca-mir-223	-0.756176	1.87346	-2.95042	0.0067804	0.0916167	-2.96534
gga-mir-1759	0.648559	0.00103708	2.94971	0.00679194	0.0916847	-2.96693
mml-mir-362	0.258899	2.40722	2.9472	0.00683279	0.0921479	-2.97255
xla-miR-15c	-0.991436	1.96856	-2.94594	0.00685348	0.0923386	-2.97538
ptc-MIR171m	-0.595568	-0.461568	-2.9447	0.00687385	0.0925245	-2.97816
dya-mir-210	-0.384869	3.26953	-2.94332	0.00689657	0.0927417	-2.98125
mmu-mir-10b	0.282955	2.09629	2.9429	0.00690353	0.0927469	-2.98219
cin-mir-92b	0.188326	2.47521	2.93784	0.00698749	0.0937855	-2.99351
bta-mir-222	-0.197257	3.36548	-2.93742	0.00699446	0.0937896	-2.99444
rno-mir-16	-0.142208	2.74299	-2.93415	0.00704929	0.0942753	-3.00175
dya-mir-9c	0.576196	-1.1857	2.93415	0.00704932	0.0942753	-3.00176
mml-mir-187	1.25943	2.4285	2.93406	0.00705074	0.0942753	-3.00195
osa-MIR395a	0.714835	-0.813184	2.93245	0.00707802	0.0944751	-3.00556
ppy-mir-1224	0.608314	0.756984	2.93238	0.0070791	0.0944751	-3.0057
ptr-mir-331	-0.293162	2.59975	-2.93032	0.00711411	0.0948525	-3.01032
hsa-mir-18a	-0.248817	1.37242	-2.92965	0.00712537	0.0948837	-3.0118
dsi-mir-1013	-0.321159	0.0388988	-2.92939	0.00712991	0.0948837	-3.0124
cfa-mir-187	1.13794	2.50108	2.92777	0.00715753	0.095125	-3.01601
ppt-miR1217-3p	-0.914194	-0.803331	-2.92749	0.0071622	0.095125	-3.01662
mmu-mir-199a-1	0.539133	0.249671	2.92714	0.0071683	0.095125	-3.01742
mml-mir-485	0.586294	-0.235079	2.92619	0.00718447	0.09525	-3.01953
ppy-mir-148a	-0.439246	2.58953	-2.92448	0.00721393	0.0955507	-3.02336
ptr-mir-210	-0.378734	3.29529	-2.92346	0.00723135	0.0956365	-3.02561
dpe-bantam	-0.689735	-0.751866	-2.92323	0.00723531	0.0956365	-3.02612
cfa-mir-222	-0.194517	3.36698	-2.92292	0.00724077	0.0956365	-3.02683
ptc-miR480b	-0.462237	-0.327129	-2.92077	0.007278	0.0960383	-3.03163
mdo-mir-449	-0.825139	-0.333302	-2.92015	0.00728879	0.0960907	-3.03301
hsa-mir-411	0.549037	-0.012634	2.91811	0.00732419	0.0964671	-3.03754
bmo-mir-1926	-1.0434	1.43825	-2.91632	0.00735563	0.0967907	-3.04155
bta-mir-2893	0.892321	0.679975	2.91573	0.00736589	0.0968353	-3.04285
ssc-mir-193a	-0.268492	2.68827	-2.91373	0.00740109	0.0972074	-3.04731
bta-mir-874	0.507626	2.64323	2.91085	0.00745196	0.0977015	-3.05371
mml-mir-18	-0.482324	2.79465	-2.91082	0.00745257	0.0977015	-3.05379
hsa-mir-1201	0.811967	0.211635	2.9101	0.00746528	0.0977771	-3.05538
rno-miR-295	-0.703681	-0.0332319	-2.90954	0.00747534	0.0977913	-3.05664
ptr-mir-760	0.779335	0.598395	2.90874	0.00748957	0.0977913	-3.05842
ppy-miR-513c	1.44253	0.195446	2.90868	0.00749057	0.0977913	-3.05855
ppa-miR-25	-0.162731	3.19092	-2.90849	0.00749411	0.0977913	-3.05899
dre-mir-223	-0.448788	2.03347	-2.906	0.0075385	0.0982795	-3.06451
mdv2-miR-M25-3p	0.879746	1.72405	2.90022	0.00764304	0.0995503	-3.07738
hsa-mir-548i-4	-0.527875	0.53985	-2.89845	0.00767527	0.0998777	-3.08131
zma-MIR2118c	-0.642395	-0.142248	-2.89792	0.00768495	0.0999114	-3.08249
dre-mir-203b	-0.337766	-0.924389	-2.89651	0.00771066	0.100153	-3.08561
isc-miR-993	-0.537864	-0.358477	-2.88867	0.0078557	0.101943	-3.10301
cfa-mir-370	1.17464	0.350569	2.88727	0.0078818	0.102188	-3.10611
mml-mir-592	-0.928854	0.428913	-2.88454	0.00793302	0.102757	-3.11216
nvi-bantam	-0.553896	-0.868522	-2.88204	0.00798025	0.103274	-3.1177
ptc-MIR168b	0.95244	0.271353	2.88143	0.00799188	0.103294	-3.11906
mmu-mir-202	-0.288866	-0.139759	-2.88119	0.00799643	0.103294	-3.11959
mmu-let-7c-1-star	0.652143	-0.417605	2.88067	0.0080062	0.103325	-3.12073
mne-miR-133a	0.807036	0.330726	2.87933	0.0080318	0.103561	-3.12371
ppa-miR-223	-0.343746	2.11105	-2.87878	0.00804229	0.103576	-3.12493
ptr-mir-1285	-0.742669	1.75093	-2.8785	0.00804765	0.103576	-3.12555
tgu-miR-133	0.642198	0.032406	2.87759	0.00806508	0.103705	-3.12757
hsa-mir-20b	0.231649	1.77476	2.87684	0.00807939	0.103795	-3.12922
tgu-miR-135a	-0.429148	-0.262843	-2.87639	0.00808806	0.103812	-3.13023
bfl-mir-210	-0.368224	3.30136	-2.87551	0.00810497	0.103934	-3.13217
ssc-mir-210	-0.376296	3.30143	-2.87449	0.00812456	0.10409	-3.13443
dre-mir-18a	-0.522121	2.76211	-2.87325	0.00814851	0.104295	-3.13718
nve-mir-2036	0.517861	-0.478151	2.87269	0.00815918	0.104295	-3.1384
rno-mir-328	0.532422	0.860846	2.87251	0.00816271	0.104295	-3.1388
eca-mir-362	0.254602	2.3989	2.87113	0.00818949	0.104542	-3.14186
eca-miR-544	-0.52303	-0.702395	-2.86864	0.00823798	0.105066	-3.14736
hsa-mir-3182	0.345764	-0.568346	2.86778	0.00825483	0.105186	-3.14927
mdo-mir-195	-0.362125	2.59469	-2.86662	0.00827749	0.105379	-3.15183
mdo-mir-223	-0.52238	1.95638	-2.86525	0.0083043	0.105571	-3.15484
lmi-miR-210	-0.378752	3.27865	-2.86509	0.00830754	0.105571	-3.15521
ptr-mir-198	0.775853	-0.466952	2.86213	0.008366	0.106218	-3.16175
gga-mir-1651	-0.36617	-0.628684	-2.86143	0.00837986	0.106298	-3.16329
fru-mir-133	1.05312	0.0242915	2.85971	0.008414	0.106635	-3.16708
mml-mir-339	-0.153682	2.84156	-2.85804	0.00844729	0.106902	-3.17076
hsa-mir-320b-1	-0.420949	0.0935305	-2.85789	0.00845023	0.106902	-3.17109
aga-mir-210	-0.633366	2.73209	-2.85718	0.00846459	0.106945	-3.17267
vvi-MIR172a	-0.431175	-0.517028	-2.85697	0.00846876	0.106945	-3.17313
sme-mir-125b	-0.320713	1.21183	-2.85593	0.00848964	0.107112	-3.17543
hsa-miR-153	-0.62303	-0.385266	-2.85552	0.00849786	0.10712	-3.17633
osa-MIR167a	-0.344099	-0.446335	-2.8541	0.00852631	0.107363	-3.17944
ghr-miR390a	0.758452	-0.486353	2.85367	0.00853512	0.107363	-3.18041
nvi-miR-210	-0.382378	3.26816	-2.85332	0.00854219	0.107363	-3.18118
osa-MIR156f // osa-MIR156f	-0.506815	-0.723998	-2.85305	0.00854761	0.107363	-3.18177
ppt-miR1056	-0.628467	0.29016	-2.85222	0.0085643	0.107477	-3.18359
mmu-mir-222	-0.237666	2.48705	-2.8514	0.00858108	0.107592	-3.18541
ath-MIR393a	-0.481332	-0.750042	-2.8488	0.0086339	0.108158	-3.19113
ggo-miR-204	0.860857	2.40426	2.84569	0.00869752	0.108858	-3.19797
gga-mir-1724	-0.35728	0.105094	-2.84394	0.00873358	0.109212	-3.20183
hsa-miR-1285	-0.578313	1.88206	-2.84314	0.00875006	0.109321	-3.20358
cfa-mir-379	1.26171	1.40289	2.84055	0.00880374	0.109871	-3.20928
ppc-mir-42b	-0.528447	-1.01492	-2.84021	0.00881096	0.109871	-3.21005
rno-miR-24-2-star	-0.90586	1.91396	-2.8399	0.0088174	0.109871	-3.21073
bta-mir-1281	-0.325756	2.49229	-2.83886	0.00883904	0.109921	-3.21301
tae-miR1121	-0.473327	-0.467744	-2.83862	0.00884406	0.109921	-3.21354
rno-mir-448	-0.361621	-0.369412	-2.83858	0.00884487	0.109921	-3.21362
hsa-miR-30c-2-star	0.186725	2.97586	2.83786	0.00885981	0.11001	-3.2152
eca-mir-656	-0.396127	-0.4516	-2.83681	0.00888185	0.11009	-3.21751
hsa-mir-187	0.875008	1.36877	2.83679	0.00888223	0.11009	-3.21755
hsa-mir-149	0.226631	2.19558	2.83644	0.00888972	0.11009	-3.21833
ppy-miR-129	0.756155	0.167534	2.83548	0.00890989	0.110215	-3.22045
eca-mir-328	0.735232	1.22514	2.83521	0.0089154	0.110215	-3.22102
rco-MIR156d	0.571237	-0.670138	2.83251	0.00897239	0.110822	-3.22695
mmu-mir-883a	-0.278458	-0.533464	-2.82858	0.00905598	0.111757	-3.23559
cfa-miR-365	-0.517993	0.197587	-2.82807	0.00906685	0.111793	-3.23671
tgu-miR-204	0.902547	2.40633	2.82636	0.00910351	0.112147	-3.24046
mml-mir-376c	0.85315	0.768399	2.8251	0.00913068	0.112383	-3.24324
mmu-mir-297c	-0.346174	0.0137034	-2.82247	0.00918726	0.112981	-3.24898
ppy-mir-1281	-0.300107	2.54005	-2.82189	0.00919992	0.113038	-3.25027
cin-mir-4054	-0.386309	-0.674625	-2.81996	0.00924188	0.113455	-3.2545
ssy-miR-513a	0.948872	0.238192	2.81928	0.00925655	0.113536	-3.25598
bta-mir-127	1.10203	2.16096	2.81807	0.00928305	0.113762	-3.25864
oan-mir-1395	-0.584516	-0.30142	-2.81379	0.00937696	0.114747	-3.268
eca-mir-411	1.16812	0.271567	2.81339	0.00938579	0.114747	-3.26888
osa-MIR395t	-0.901928	-1.07284	-2.8133	0.00938784	0.114747	-3.26908
gga-mir-1680	0.426026	-0.378943	2.81166	0.00942404	0.115089	-3.27266
tgu-mir-363	0.850357	2.31244	2.81064	0.00944676	0.115267	-3.2749
hsa-mir-335	-0.331175	1.00336	-2.80498	0.0095732	0.116709	-3.28726
xtr-mir-146	-0.720923	1.76936	-2.80418	0.00959128	0.116828	-3.28902
sme-mir-278	-0.42503	-0.875857	-2.80049	0.00967475	0.117743	-3.29707
eca-mir-27a	-0.181681	3.47088	-2.79713	0.00975149	0.118394	-3.30441
ptr-mir-148a	-0.453431	2.57179	-2.79678	0.00975956	0.118394	-3.30518
bmo-mir-79	-0.290215	-0.332184	-2.79654	0.00976506	0.118394	-3.30571
bta-mir-23b	0.190651	2.91585	2.79637	0.00976895	0.118394	-3.30608
mgU2-25-61	0.383489	0.702475	2.79614	0.00977412	0.118394	-3.30657
mdv2-miR-M22-star	0.5889	-0.614433	2.79594	0.00977869	0.118394	-3.307
mtr-MIR2592d	-0.468266	-0.725474	-2.79347	0.00983565	0.118982	-3.3124
hsa-mir-375	0.641232	-0.276935	2.79287	0.00984944	0.119046	-3.3137
ptr-mir-637	0.87789	0.804374	2.79099	0.00989313	0.119472	-3.31781
mtr-MIR2657b	-0.632754	-1.11639	-2.79058	0.00990246	0.119482	-3.31869
bmo-mir-3293	-0.558303	-0.717672	-2.78842	0.00995274	0.119986	-3.3234
cte-mir-133	0.766041	0.405279	2.78754	0.00997351	0.120134	-3.32533
lgi-mir-1993	-0.415132	-0.421075	-2.78616	0.0100058	0.120376	-3.32833
sbi-MIR437q	-0.448027	-0.584114	-2.78595	0.0100107	0.120376	-3.32879
ppy-mir-934	1.12486	-0.408309	2.7841	0.0100542	0.120796	-3.33282
hsv1-miR-H8	0.63621	1.39095	2.78306	0.0100788	0.120989	-3.33509
dya-mir-283	-0.524271	-0.679924	-2.78048	0.0101397	0.121616	-3.34068
dya-mir-34	-0.632402	0.0951887	-2.77912	0.0101722	0.121902	-3.34365
peu-miR2913	0.78942	0.308626	2.77851	0.0101867	0.121903	-3.34498
dre-mir-210	-0.365655	2.36998	-2.77839	0.0101896	0.121903	-3.34524
xtr-mir-27a	-0.183204	3.47432	-2.7754	0.0102613	0.122609	-3.35175
sme-mir-2158	-0.340807	-0.849299	-2.7752	0.010266	0.122609	-3.35217
ppy-mir-335 // ppy-mir-335	-0.623614	1.95745	-2.7735	0.0103068	0.122992	-3.35585
dme-mir-210	-0.382754	3.26183	-2.7729	0.0103215	0.123063	-3.35717
dgr-mir-92b	-0.210561	2.62713	-2.77248	0.0103317	0.12308	-3.35809
bta-mir-2413	0.757464	1.50703	2.77138	0.0103583	0.123293	-3.36048
ath-MIR168a	0.759827	0.464335	2.77029	0.0103848	0.123504	-3.36285
ptr-mir-374b	-0.811019	1.37939	-2.76918	0.0104117	0.12372	-3.36525
dre-mir-363	0.668695	2.46682	2.76862	0.0104254	0.123778	-3.36647
bta-mir-106b	-0.134782	3.43629	-2.76741	0.0104549	0.124024	-3.36909
cfa-mir-381	0.905974	0.476771	2.76705	0.0104637	0.124024	-3.36987
mtr-MIR2652f	-0.513413	-0.638288	-2.76413	0.0105353	0.124719	-3.3762
hsa-mir-596	0.523306	-0.0780744	2.76394	0.01054	0.124719	-3.37661
bta-mir-433	0.904666	-0.474171	2.76349	0.010551	0.124744	-3.37758
ptr-mir-1258	-0.397209	-0.711889	-2.76104	0.0106116	0.125356	-3.3829
dgr-mir-284	-0.562659	-0.421015	-2.75899	0.0106627	0.125853	-3.38735
hsa-mir-520b	-0.302097	-0.390083	-2.75828	0.0106803	0.125956	-3.38888
tni-mir-193	-0.648278	2.21095	-2.75638	0.0107279	0.126291	-3.393
sbi-MIR437g	-0.459617	-0.405036	-2.75622	0.0107318	0.126291	-3.39334
osa-MIR2121b	0.847324	0.708282	2.75583	0.0107416	0.126291	-3.39419
mml-mir-379	0.997469	1.43876	2.75571	0.0107446	0.126291	-3.39444
cfa-mir-411	0.851168	0.71035	2.7551	0.01076	0.126367	-3.39577
ptr-mir-501	0.190375	2.89618	2.75325	0.0108065	0.126807	-3.39977
mmu-mir-335	-0.370131	1.03837	-2.75284	0.0108168	0.126822	-3.40065
mmu-mir-665	0.568932	-0.0474044	2.75042	0.0108781	0.127416	-3.40589
sly-miR171c	-0.465861	-1.06371	-2.75013	0.0108855	0.127416	-3.40652
hsa-mir-1202	0.627051	0.466256	2.74924	0.0109081	0.127487	-3.40845
cin-mir-4199	-0.69843	-0.764916	-2.74918	0.0109096	0.127487	-3.40857
ppy-mir-210	-0.4285	3.10791	-2.74804	0.0109386	0.127629	-3.41104
gga-mir-211	0.889494	2.38975	2.74799	0.0109399	0.127629	-3.41115
dvi-mir-280	-0.559795	-0.256028	-2.7474	0.010955	0.127699	-3.41242
ppy-mir-760	0.563245	0.824954	2.7458	0.010996	0.128071	-3.41588
mtr-MIR2671i	-0.274888	-0.50381	-2.74459	0.011027	0.128326	-3.41849
ssc-mir-27a	-0.174891	3.47695	-2.74388	0.0110453	0.128434	-3.42003
mml-mir-411	1.21142	0.301918	2.74281	0.0110729	0.128573	-3.42235
cfa-mir-363	0.670058	2.49413	2.74271	0.0110755	0.128573	-3.42256
ptr-mir-181d	-0.592216	2.53939	-2.74128	0.0111126	0.128704	-3.42566
ppc-miR-2242	0.548427	-0.724781	2.74118	0.0111151	0.128704	-3.42587
mml-mir-493	0.988201	0.791169	2.74046	0.0111338	0.128704	-3.42742
cbr-mir-231	-0.592838	-0.354341	-2.74043	0.0111346	0.128704	-3.42749
hsa-miR-513a-5p	0.74111	-0.278538	2.74039	0.0111354	0.128704	-3.42756
mmu-mir-466f-1	-0.794565	0.199033	-2.74015	0.0111417	0.128704	-3.42808
dmo-mir-280	-0.430681	0.188984	-2.73852	0.0111842	0.129005	-3.43161
rno-mir-632	0.403438	-0.509238	2.73821	0.0111923	0.129005	-3.43228
bta-mir-362	0.252291	2.3997	2.7378	0.0112029	0.129005	-3.43315
dme-mir-3	-0.571061	0.039549	-2.73748	0.0112114	0.129005	-3.43386
zma-MIR160f	0.415395	-0.0722058	2.7374	0.0112134	0.129005	-3.43402
oan-mir-10b	0.298236	2.64474	2.73684	0.0112279	0.129066	-3.43522
v49_ENSG00000201957	-0.338375	-0.684301	-2.73591	0.0112523	0.129241	-3.43723
eca-miR-204b	0.887103	2.36496	2.73447	0.0112902	0.129546	-3.44035
hsa-mir-3132	0.38945	-0.35381	2.7342	0.0112972	0.129546	-3.44092
rno-mir-130b	-0.209362	2.04466	-2.73225	0.0113486	0.130029	-3.44512
oar-miR-127	0.94272	2.27473	2.7299	0.0114108	0.130563	-3.45019
ghr-miR394b	-0.744532	0.726737	-2.72979	0.0114138	0.130563	-3.45042
tgu-miR-125-2-star	0.935751	0.745332	2.729	0.0114349	0.130631	-3.45213
dre-miR-204	1.05304	2.28167	2.72887	0.0114382	0.130631	-3.4524
age-miR-106b	-0.131137	3.43827	-2.72837	0.0114516	0.130678	-3.45349
ptr-mir-375	1.02905	-0.367351	2.72801	0.0114612	0.130682	-3.45426
dre-mir-34c	-0.890659	-0.636869	-2.72735	0.0114788	0.130777	-3.45568
ggo-miR-106b	-0.12951	3.43805	-2.72493	0.0115437	0.131409	-3.4609
pbi-miR-513c	0.904046	-0.155865	2.72407	0.0115667	0.131566	-3.46275
eca-mir-1296	0.677036	0.573056	2.72252	0.0116084	0.131933	-3.46608
hsa-mir-1289-1	-0.369478	0.167626	-2.72152	0.0116354	0.132134	-3.46823
hsa-mir-936	0.458102	-0.385619	2.71892	0.0117059	0.132827	-3.47382
tni-mir-210	-0.374204	3.27564	-2.71803	0.0117303	0.132997	-3.47574
mdo-mir-27a	-0.178101	3.47754	-2.71734	0.011749	0.133036	-3.47722
cfa-mir-331	-0.201449	2.61508	-2.71721	0.0117526	0.133036	-3.4775
rno-mir-339	-0.162846	2.35475	-2.71668	0.0117671	0.133092	-3.47864
mml-miR-518d	-0.546414	-0.96635	-2.71613	0.0117822	0.133157	-3.47983
ppy-mir-106b	-0.129841	3.43663	-2.71512	0.0118098	0.133362	-3.48199
ppy-mir-198	0.773826	-0.565994	2.7139	0.0118432	0.133632	-3.4846
osa-MIR2120	0.411503	-0.246776	2.7126	0.011879	0.133929	-3.48739
oan-mir-146b	-0.24762	2.08743	-2.7106	0.0119344	0.134445	-3.49169
zma-MIR166i	-0.407208	-0.485895	-2.71011	0.0119478	0.134489	-3.49273
mml-mir-106b	-0.129042	3.44003	-2.70884	0.0119832	0.13478	-3.49547
tgu-mir-130b	-0.563405	0.398755	-2.70814	0.0120027	0.134892	-3.49698
sme-mir-2175	-0.531067	-0.645794	-2.70721	0.0120286	0.134985	-3.49897
ptr-mir-936	0.592847	-0.15111	2.70715	0.0120303	0.134985	-3.4991
ptr-mir-204	0.893728	2.38154	2.70681	0.0120397	0.134985	-3.49982
osa-MIR2875	-0.517796	0.23619	-2.70625	0.0120553	0.135052	-3.50102
cfa-mir-106b	-0.129611	3.43428	-2.70586	0.0120664	0.135068	-3.50187
bta-mir-25	-0.152518	3.18875	-2.70549	0.0120766	0.135076	-3.50265
mmu-mir-341	0.471484	1.35558	2.70443	0.0121063	0.135301	-3.50492
oan-mir-200b	0.325614	2.73227	2.7032	0.012141	0.135581	-3.50757
ppy-mir-381	0.840534	0.54922	2.70233	0.0121654	0.135746	-3.50942
hsa-mir-365-2	-0.807251	-0.368559	-2.7012	0.0121973	0.135994	-3.51184
mmu-mir-190b	-0.33921	-0.200213	-2.70022	0.0122251	0.136196	-3.51395
sbi-MIR156g	0.536146	-1.12892	2.69977	0.0122378	0.13623	-3.51491
hsa-mir-409	0.591135	0.995387	2.69813	0.0122844	0.136641	-3.51842
mml-mir-654	0.533236	-0.229803	2.69541	0.0123621	0.137363	-3.52425
mml-mir-631	0.556585	-0.259604	2.69517	0.0123689	0.137363	-3.52475
eca-mir-146b	-0.235226	2.09527	-2.69362	0.0124133	0.137748	-3.52806
dmo-mir-133	0.747891	0.426266	2.69301	0.0124309	0.137835	-3.52937
hsa-mir-222	-0.235073	2.01428	-2.69245	0.012447	0.137905	-3.53057
bma-miR-133	0.611592	-0.193142	2.69148	0.012475	0.138107	-3.53265
bta-mir-204	0.838074	2.42472	2.69068	0.0124982	0.138174	-3.53436
hsa-mir-148a	-0.381778	1.10814	-2.69059	0.0125007	0.138174	-3.53455
ssc-mir-363 // ssc-mir-363	0.72715	2.46531	2.68694	0.0126068	0.139238	-3.54235
sla-miR-133a	0.955188	0.12062	2.68576	0.0126412	0.139451	-3.54486
cbr-mir-2225	0.4631	1.08068	2.6856	0.0126458	0.139451	-3.54521
hsa-mir-21	-0.392768	2.49461	-2.68525	0.0126561	0.139455	-3.54596
mdo-mir-138	1.13384	-1.05736	2.68457	0.0126761	0.139566	-3.54741
mml-mir-215	1.06478	0.509781	2.68324	0.0127151	0.139768	-3.55025
xtr-mir-126	-0.163671	2.52086	-2.68294	0.012724	0.139768	-3.5509
rno-mir-873	0.428618	-0.384874	2.68263	0.012733	0.139768	-3.55155
ggo-miR-25	-0.151386	3.18678	-2.68259	0.0127342	0.139768	-3.55163
dvi-mir-92b	-0.325068	2.63692	-2.68185	0.0127559	0.139898	-3.55321
spu-miR-133	0.56447	-0.0251782	2.68119	0.0127754	0.139983	-3.55462
mmu-mir-199b	0.317066	1.69482	2.6806	0.0127928	0.139983	-3.55588
eca-mir-106b	-0.128755	3.43519	-2.68051	0.0127955	0.139983	-3.55607
sme-mir-2151	-0.419834	-0.629015	-2.67994	0.0128124	0.139983	-3.55729
gso-miR1510b	-0.52303	-0.511836	-2.67927	0.0128322	0.139983	-3.55871
ptr-mir-219-2	-0.792218	-0.882727	-2.67913	0.0128364	0.139983	-3.55901
mml-mir-25	-0.153235	3.17677	-2.67898	0.0128409	0.139983	-3.55934
hsa-mir-548w	-0.251607	0.0752419	-2.67878	0.0128467	0.139983	-3.55975
xtr-miR-204	1.0308	2.31017	2.67857	0.012853	0.139983	-3.56021
mml-mir-204	1.02104	2.32246	2.67658	0.0129123	0.140519	-3.56445
ath-MIR390a	0.488105	-0.0957716	2.6747	0.0129685	0.140876	-3.56846
hsa-mir-1288	0.437352	-0.623837	2.67407	0.0129872	0.140876	-3.56979
osa-MIR2907b	0.796578	0.973173	2.67394	0.0129911	0.140876	-3.57007
dps-mir-305	-0.452617	-0.674767	-2.67371	0.0129982	0.140876	-3.57058
dme-mir-375	-0.673281	-1.15	-2.67352	0.0130037	0.140876	-3.57097
eca-mir-363	0.773782	2.37637	2.67299	0.0130198	0.140876	-3.57211
sla-miR-106b	-0.128949	3.43355	-2.67298	0.01302	0.140876	-3.57212
eca-mir-381	0.942999	0.569227	2.67265	0.0130299	0.140876	-3.57282
mne-miR-106b	-0.127075	3.44245	-2.67235	0.013039	0.140876	-3.57347
ppy-mir-658	0.504563	0.5691	2.67215	0.013045	0.140876	-3.57389
hsa-mir-4281	0.202257	3.14186	2.67083	0.0130848	0.141198	-3.5767
ppy-mir-576	-0.420485	-0.398591	-2.66983	0.013115	0.141317	-3.57883
ptc-MIR472b	-0.52553	0.72406	-2.6698	0.0131159	0.141317	-3.57889
fru-mir-204	0.892961	2.39257	2.66926	0.0131324	0.141386	-3.58005
ppa-miR-204	1.15299	2.21648	2.66886	0.0131445	0.141409	-3.5809
mml-mir-549	-0.44633	-1.01688	-2.66772	0.013179	0.141495	-3.58332
rno-mir-222	-0.191829	2.48553	-2.6675	0.0131856	0.141495	-3.58378
ppy-miR-218	1.08717	0.0915962	2.66742	0.013188	0.141495	-3.58395
bta-miR-502a	0.15374	3.12672	2.667	0.013201	0.141495	-3.58486
mml-mir-129	0.428662	0.403973	2.66694	0.0132027	0.141495	-3.58498
ptr-mir-409	0.668079	1.90341	2.66586	0.0132356	0.141604	-3.58727
ppy-miR-1302	-0.607759	-0.691231	-2.66576	0.0132389	0.141604	-3.5875
dme-mir-316	-0.455407	-0.947867	-2.66536	0.0132509	0.141604	-3.58834
gi:555853	-0.171921	3.55335	-2.66529	0.0132531	0.141604	-3.58849
eca-mir-25	-0.151515	3.19153	-2.66254	0.0133373	0.142295	-3.59433
osa-MIR420	-0.301543	1.13649	-2.66252	0.0133379	0.142295	-3.59438
ppt-miR1044-5p	-0.575954	-0.419607	-2.66154	0.0133681	0.142509	-3.59646
osa-MIR160b	-0.396555	-0.274755	-2.66094	0.0133867	0.1426	-3.59774
hsa-mir-588	-0.465077	-0.631869	-2.66039	0.0134036	0.142672	-3.59891
dre-mir-301b	-0.544796	-0.552841	-2.6595	0.0134312	0.142857	-3.6008
tgu-mir-15c	-0.745335	2.17731	-2.65893	0.0134489	0.142862	-3.60201
ath-MIR394a	-0.429658	0.734362	-2.65883	0.0134519	0.142862	-3.60222
tca-mir-263a	-0.841078	-0.442201	-2.65788	0.0134813	0.143066	-3.60423
hsa-mir-154	0.450727	0.114995	2.65741	0.013496	0.143114	-3.60524
ppy-mir-181d	-0.42557	2.57423	-2.65685	0.0135134	0.143191	-3.60642
tgu-mir-146b	-0.304492	1.89848	-2.65564	0.0135511	0.143413	-3.60899
gga-miR-204	1.00908	2.33086	2.65552	0.0135547	0.143413	-3.60924
cin-miR-4051-3p	-0.573395	-0.8316	-2.65408	0.0135997	0.143781	-3.61229
dya-miR-263b	-0.592633	-1.0772	-2.65338	0.0136217	0.143904	-3.61378
vvi-MIR168	0.698845	0.770114	2.65306	0.0136317	0.143904	-3.61446
mmu-mir-23a	-0.127967	2.41511	-2.65168	0.013675	0.144253	-3.61738
dvi-mir-2b	-0.504162	-0.762103	-2.65049	0.0137128	0.144543	-3.61992
sme-mir-277c	-0.317152	-0.379267	-2.64983	0.0137336	0.144654	-3.62132
mdo-mir-739 // mdo-mir-739 // mdo-mir-739 // mdo-mir-739 // mdo-mir-739	-0.222719	3.15263	-2.64916	0.0137548	0.144769	-3.62274
rco-MIR390b	0.416556	-0.287172	2.64881	0.0137658	0.144777	-3.62348
ppy-mir-518b	-0.550483	-0.560321	-2.64682	0.0138287	0.14533	-3.62768
bta-mir-148a	-0.476749	2.55667	-2.64591	0.0138578	0.145481	-3.62962
fru-mir-25	-0.150674	3.19449	-2.64553	0.0138698	0.145481	-3.63041
aae-miR-9c	-0.390528	-0.487554	-2.6454	0.013874	0.145481	-3.63069
rno-mir-592	-0.676084	-0.10781	-2.64504	0.0138857	0.145495	-3.63147
osa-MIR395j	0.438501	-1.01673	2.64456	0.0141637	0.146555	-3.63181
osa-MIR395v	-0.741859	-0.717447	-2.64433	0.0139083	0.145541	-3.63297
ppy-mir-501	0.158009	3.11988	2.64425	0.0139107	0.145541	-3.63312
cfa-mir-1844	0.507595	2.10383	2.64254	0.0139655	0.146006	-3.63675
gga-mir-1764	0.641256	0.0755261	2.64206	0.0139809	0.146028	-3.63776
ppt-miR898a-star	0.664495	-0.909765	2.64137	0.0140032	0.146028	-3.63923
ptr-mir-127	1.0118	2.24661	2.64133	0.0140045	0.146028	-3.63931
hsa-mir-4265	0.621564	-0.912772	2.64118	0.0140093	0.146028	-3.63963
cin-miR-4068-5p	-0.696074	-0.658584	-2.64087	0.0140194	0.146028	-3.64029
ppy-mir-363	0.713799	2.40295	2.63959	0.0140604	0.146347	-3.64298
bmo-bantam	-0.493383	-0.95783	-2.63898	0.0140804	0.146378	-3.64429
lla-miR-106b	-0.125568	3.43713	-2.6386	0.0140927	0.146378	-3.64509
rno-mir-666	0.551394	0.392644	2.63837	0.0141	0.146378	-3.64557
gga-mir-1551	-0.529693	0.0062396	-2.63783	0.0141175	0.146378	-3.64671
cqu-miR-375	-0.64058	-1.27863	-2.6376	0.014125	0.146378	-3.6472
cfa-mir-210	-0.366921	3.29084	-2.63758	0.0141258	0.146378	-3.64725
bta-mir-193a	-0.236657	2.17189	-2.63682	0.0141502	0.146524	-3.64885
cfa-mir-371	-0.58304	1.86046	-2.63471	0.0142191	0.147022	-3.65332
ppy-mir-337	0.452312	1.13717	2.63267	0.0142857	0.147578	-3.65762
bhv1-miR-B6-star	0.607024	0.0760004	2.63223	0.0143002	0.147578	-3.65855
hsa-mir-1246	0.716852	0.999524	2.6321	0.0143043	0.147578	-3.65882
tni-mir-204a	1.0819	2.28147	2.6311	0.0143371	0.147727	-3.66092
oan-mir-92b	-0.237469	2.8454	-2.63102	0.0143398	0.147727	-3.66109
tgu-mir-15a	-0.686621	2.75848	-2.63027	0.0143647	0.147845	-3.66269
gga-mir-2964	-0.467947	-0.890369	-2.62992	0.0143761	0.147845	-3.66342
ath-MIR394b	-0.652104	0.664056	-2.62964	0.0143853	0.147845	-3.66401
ptr-mir-379	1.10279	1.48728	2.6294	0.0143932	0.147845	-3.66452
bfl-mir-10c	-0.362447	0.572459	-2.62863	0.0144188	0.148	-3.66615
dwi-mir-92b	-0.185704	2.66946	-2.62823	0.014432	0.148028	-3.667
hvt-miR-H16-5p	0.919852	0.309453	2.6277	0.0144495	0.148099	-3.66811
ppy-mir-130b	-0.196932	2.92754	-2.62674	0.0144815	0.148319	-3.67014
xtr-miR-25	-0.146683	3.18673	-2.62608	0.0145033	0.148371	-3.67153
mml-mir-668	0.599701	-0.103919	2.62595	0.0145076	0.148371	-3.6718
oan-mir-30a	0.124161	3.50828	2.62482	0.0145454	0.14865	-3.67419
oan-mir-1360	0.717486	0.684066	2.62382	0.0145786	0.148881	-3.67629
sko-miR-7	-0.742894	-0.523822	-2.62297	0.014607	0.149063	-3.67808
cfa-mir-502	0.156471	3.12372	2.62084	0.0146784	0.149684	-3.68257
cfa-mir-204	0.891581	2.39409	2.61886	0.0147451	0.150195	-3.68674
hsa-mir-3171	-0.262423	-0.513703	-2.61869	0.0147511	0.150195	-3.68711
vvi-MIR395m	0.508387	-0.619428	2.61841	0.0147605	0.150195	-3.6877
rno-mir-17-1	-0.357781	0.974431	-2.61757	0.0147889	0.150375	-3.68946
mmu-mir-28	-0.138495	1.78891	-2.61717	0.0148025	0.150405	-3.69031
hsa-mir-513a-2	-0.497556	-0.873705	-2.61417	0.0149043	0.151227	-3.69661
hsa-mir-934	0.432704	-0.109848	2.61415	0.0149049	0.151227	-3.69665
mml-mir-369	-0.355564	-0.620669	-2.61353	0.0149263	0.151336	-3.69797
ptc-MIR399d	-0.427489	-0.0257048	-2.6125	0.0149616	0.151484	-3.70013
bta-mir-329a	-0.572647	-0.486028	-2.61247	0.0149625	0.151484	-3.70019
ptr-mir-106b	-0.124954	3.4413	-2.61214	0.0149736	0.151488	-3.70087
ppt-miR535c	0.639036	-0.338152	2.61041	0.015033	0.151775	-3.70451
nvi-miR-133	0.776781	0.300113	2.61032	0.0150361	0.151775	-3.7047
ppa-miR-106b	-0.124632	3.43855	-2.61012	0.0150432	0.151775	-3.70514
osa-MIR1846d	0.455002	0.720772	2.61006	0.015045	0.151775	-3.70525
mmu-mir-24-1	-0.353849	-0.347959	-2.60928	0.0150721	0.151791	-3.7069
hsa-miR-526a	-0.439252	-0.629822	-2.60839	0.0151027	0.151791	-3.70876
mdo-mir-141	1.16598	0.347382	2.60836	0.0151036	0.151791	-3.70882
osa-MIR2118h	-0.599122	-0.649608	-2.60833	0.0151049	0.151791	-3.70889
mmu-miR-712	0.926047	0.283643	2.60827	0.0151068	0.151791	-3.70901
mtr-MIR2655b	-0.661262	-0.818327	-2.60814	0.0151113	0.151791	-3.70928
eca-mir-376c	0.829759	0.403357	2.60734	0.0151389	0.151895	-3.71096
gga-mir-1713	0.69686	2.15596	2.60668	0.0151617	0.151895	-3.71235
eca-mir-873	0.709951	-0.62271	2.60664	0.0151632	0.151895	-3.71244
hsa-mir-204	0.844636	1.56837	2.6066	0.0151647	0.151895	-3.71253
ptr-mir-720	0.323645	2.80521	2.60456	0.0152356	0.152378	-3.71682
gga-mir-1815	-0.667184	-0.852787	-2.60453	0.0152365	0.152378	-3.71687
mml-miR-509	0.727972	-0.894027	2.60408	0.0152521	0.152378	-3.7178
bta-mir-2339	-0.378796	-0.586932	-2.60397	0.0152562	0.152378	-3.71806
ptc-MIR827	-0.420633	-0.406514	-2.60207	0.0153225	0.152932	-3.72204
cin-miR-216	0.492041	0.134406	2.60131	0.015349	0.153088	-3.72363
bmo-mir-2859	0.677312	-0.00187662	2.6003	0.0153846	0.153335	-3.72575
mmu-mir-450a-1	-0.345079	-0.552249	-2.59871	0.0154404	0.153782	-3.72908
cfa-mir-147	-0.822507	-0.372157	-2.59802	0.0154649	0.153825	-3.73053
ppy-mir-204	0.898067	2.35673	2.59797	0.0154665	0.153825	-3.73063
mdo-mir-129	0.762494	-0.47577	2.59554	0.0155526	0.154483	-3.73572
ssc-miR-16	-0.12583	3.66175	-2.59541	0.0155573	0.154483	-3.736
osa-MIR166f	-0.548686	0.965996	-2.59517	0.0155656	0.154483	-3.73649
hsa-mir-3128	-0.514152	1.53281	-2.59458	0.0155865	0.154582	-3.73773
ath-MIR395f	0.73768	0.390451	2.59256	0.0156586	0.155139	-3.74196
ppy-mir-770	0.707195	-0.556459	2.59239	0.0156647	0.155139	-3.74232
ppt-miR1026a	-0.586852	-0.713617	-2.59124	0.015706	0.15536	-3.74474
mne-miR-25	-0.147132	3.18756	-2.59115	0.0157091	0.15536	-3.74492
mdo-mir-25	-0.150183	3.18767	-2.59014	0.0157453	0.155609	-3.74703
ssc-mir-204	0.797668	2.45979	2.58903	0.0157851	0.155871	-3.74935
sme-mir-96b	-0.406498	-0.362522	-2.58879	0.015794	0.155871	-3.74986
mmu-miR-16	-0.124305	3.66686	-2.58768	0.015834	0.156157	-3.75219
mml-miR-16	-0.124053	3.66196	-2.58681	0.0158653	0.156357	-3.754
lca-miR-16	-0.551385	2.60877	-2.58646	0.0158779	0.156371	-3.75473
oan-mir-27a	-0.166076	2.54628	-2.58608	0.0158917	0.156398	-3.75552
bta-mir-146a	-0.399759	2.02915	-2.58484	0.0159367	0.156731	-3.75812
mmu-miR-124-star	0.406186	-0.661193	2.58443	0.0159513	0.156766	-3.75896
mml-mir-433	0.855504	-0.494175	2.58257	0.0160194	0.15729	-3.76287
osa-MIR168b	-0.695438	-0.719637	-2.5822	0.0160325	0.15729	-3.76362
bta-mir-220d	-0.531686	-0.162294	-2.58205	0.0160381	0.15729	-3.76394
ptr-mir-1226	0.599758	0.0136826	2.58128	0.0160663	0.157456	-3.76555
rno-mir-28	-0.13367	2.56043	-2.57894	0.016152	0.158186	-3.77043
nvi-miR-33	-0.794631	-1.10328	-2.5774	0.0162088	0.158632	-3.77365
hsa-mir-33b	-0.339247	-0.457128	-2.5763	0.0162494	0.158869	-3.77594
rno-miR-129-star	-0.528278	0.999886	-2.57605	0.0162587	0.158869	-3.77647
ssc-miR-365	-0.306968	0.201279	-2.57583	0.0162668	0.158869	-3.77693
tni-mir-25	-0.149023	3.18773	-2.57493	0.0163002	0.159056	-3.77881
gso-miR3522b	-0.539471	-0.711664	-2.5747	0.0163086	0.159056	-3.77928
mdo-mir-16	-0.124202	3.66115	-2.5739	0.0163382	0.159103	-3.78094
cfa-mir-126	-0.701197	-0.200954	-2.57358	0.0163502	0.159103	-3.78161
oan-mir-1421t	-0.331426	-0.194084	-2.57331	0.0163605	0.159103	-3.78219
sla-miR-204	0.985236	2.3481	2.57299	0.0163721	0.159103	-3.78284
age-miR-198	0.750996	-0.474803	2.57281	0.0163788	0.159103	-3.78321
mmu-mir-155	-0.627862	0.546153	-2.57169	0.0164206	0.159103	-3.78555
hsa-miR-16	-0.122463	3.66212	-2.57142	0.016431	0.159103	-3.78613
ppy-mir-25	-0.144128	3.18727	-2.5714	0.0164316	0.159103	-3.78616
ptr-mir-557	0.81563	0.114524	2.57138	0.0164322	0.159103	-3.7862
ptr-mir-30a	0.123778	3.47865	2.57115	0.016441	0.159103	-3.78669
age-miR-16	-0.123707	3.66376	-2.57113	0.0164418	0.159103	-3.78673
ggo-miR-218	0.957105	0.344477	2.57094	0.0164488	0.159103	-3.78713
ppt-miR1041	-0.24593	2.58286	-2.5689	0.0165253	0.159672	-3.79138
ath-MIR413	-0.416612	-0.584485	-2.56876	0.0165302	0.159672	-3.79165
mml-mir-331	-0.262791	2.24473	-2.56671	0.0166076	0.160309	-3.79593
mne-miR-204	0.880556	2.39573	2.56571	0.0166454	0.160409	-3.79801
ptr-mir-1272	-0.434588	0.281519	-2.5657	0.0166456	0.160409	-3.79803
ptr-mir-146b	-0.266707	2.9594	-2.56541	0.0166566	0.160409	-3.79863
cfa-mir-500	0.157081	3.11793	2.565	0.0166723	0.160409	-3.7995
ptr-mir-920	0.617901	-0.464983	2.56493	0.0166749	0.160409	-3.79964
dps-mir-276b	-0.41619	-0.611523	-2.56458	0.0166883	0.160428	-3.80037
eca-mir-149	0.704476	1.3557	2.56356	0.0167267	0.160688	-3.80248
dvi-mir-34	-0.674776	-0.0620044	-2.56308	0.016745	0.160754	-3.80348
hsa-mir-328	0.360263	1.07101	2.56245	0.0167692	0.1608	-3.8048
cre-MIR1168	0.366933	-0.476516	2.56211	0.016782	0.1608	-3.8055
eca-mir-16	-0.123421	3.66717	-2.56206	0.016784	0.1608	-3.80561
mne-miR-16	-0.12269	3.66414	-2.56172	0.0167969	0.160814	-3.80631
ppa-miR-16	-0.124165	3.66343	-2.56122	0.016816	0.160888	-3.80736
hsa-mir-429	0.613697	0.640014	2.55883	0.0169072	0.161651	-3.81231
gga-mir-1735	0.527581	-0.342979	2.55829	0.0169279	0.161739	-3.81343
bta-mir-187	1.39905	2.32934	2.55751	0.0169579	0.161916	-3.81505
hsa-mir-1298	-0.432319	-0.667702	-2.55688	0.0169821	0.161946	-3.81636
cfa-miR-16	-0.122893	3.66463	-2.55683	0.0169841	0.161946	-3.81647
hsa-mir-193a	-0.241744	2.24882	-2.55647	0.0169981	0.16197	-3.81722
sbi-MIR167d	0.430451	-0.632145	2.55548	0.0170364	0.162111	-3.81928
ppt-miR533e	-0.544703	-0.748025	-2.5554	0.0170394	0.162111	-3.81944
hsa-mir-10b	0.18522	2.54717	2.55459	0.0170706	0.162111	-3.82112
lla-miR-16	-0.123103	3.65844	-2.55459	0.0170707	0.162111	-3.82113
ptc-MIR164b	0.540337	-0.440319	2.55449	0.0170744	0.162111	-3.82132
ppy-miR-502-3p	0.151598	3.1248	2.5543	0.0170819	0.162111	-3.82173
cin-mir-200	0.480222	0.845576	2.55367	0.0171063	0.162146	-3.82303
dpe-mir-280	-0.604712	-0.42198	-2.55361	0.0171086	0.162146	-3.82316
dse-mir-287	-0.799029	-1.09673	-2.55322	0.0171237	0.162181	-3.82397
oan-mir-181c	-0.157956	2.10045	-2.55231	0.0171591	0.162406	-3.82585
spu-miR-92a	-0.134109	3.12005	-2.5509	0.0172143	0.162819	-3.82879
oan-mir-204 // oan-mir-204	0.860082	1.51528	2.5494	0.0172726	0.163261	-3.83189
cel-mir-1829b	-0.375738	-0.294117	-2.54903	0.017287	0.163288	-3.83265
cel-mir-61	0.349888	-0.438363	2.5487	0.0172999	0.163288	-3.83334
ppy-mir-30a	0.123518	3.48095	2.54844	0.0173102	0.163288	-3.83388
hsa-mir-30c-2	0.291484	1.20903	2.54756	0.0173449	0.16348	-3.83571
hsa-mir-190	-0.320879	-0.154903	-2.54733	0.0173538	0.16348	-3.83618
cfa-mir-146b	-0.252094	2.98365	-2.54637	0.0173915	0.163727	-3.83817
dwi-mir-7	-0.641972	-0.0970136	-2.54587	0.0174113	0.163791	-3.83921
lla-miR-28	-0.136216	3.11064	-2.54561	0.0174216	0.163791	-3.83975
gga-mir-1306	0.916438	0.321726	2.54489	0.0174502	0.16395	-3.84125
ppt-miR160d	0.820498	-0.336997	2.54238	0.0175494	0.164758	-3.84643
dvi-mir-315a	-0.524893	-1.12912	-2.54213	0.0175595	0.164758	-3.84696
mtr-MIR2670b	0.404999	-0.570789	2.54148	0.0175854	0.164816	-3.84831
dpu-mir-193	0.542157	-0.792488	2.54138	0.0175891	0.164816	-3.84851
ptc-MIR1445	-0.861126	1.25998	-2.54028	0.0176331	0.16505	-3.85079
eca-mir-299	0.827686	-0.100271	2.54017	0.0176375	0.16505	-3.85102
oan-mir-30d	0.12156	2.58149	2.53745	0.0177462	0.165957	-3.85664
osa-MIR819e	-0.547561	-0.824829	-2.53671	0.0177757	0.166123	-3.85816
mml-mir-30a	0.121407	3.48169	2.53449	0.0178653	0.166849	-3.86275
rno-mir-379	0.671859	0.400437	2.53233	0.0179526	0.167554	-3.86721
mne-miR-99a	0.130312	3.45397	2.53172	0.0179776	0.167609	-3.86848
sme-bantam-b	-0.311106	-0.798581	-2.5316	0.0179823	0.167609	-3.86872
eca-mir-187	1.4433	2.3075	2.53039	0.0180316	0.167957	-3.87122
cfa-mir-25	-0.144812	3.19105	-2.52964	0.018062	0.168039	-3.87277
rno-mir-148b	-0.524618	1.06485	-2.52959	0.0180642	0.168039	-3.87288
oan-mir-1401	0.26297	0.190623	2.5284	0.0181128	0.168167	-3.87533
cfa-mir-220a	-0.518999	-0.42455	-2.52819	0.0181216	0.168167	-3.87577
bmo-mir-3430	-0.46799	-0.260286	-2.5281	0.018125	0.168167	-3.87595
pvu-miR482-star	0.593841	-0.576631	2.52809	0.0181257	0.168167	-3.87598
cfa-mir-325	-0.420217	-0.512246	-2.52759	0.0181458	0.168198	-3.87699
mdo-mir-204	0.785513	2.46965	2.52742	0.0181529	0.168198	-3.87735
sla-miR-16	-0.122155	3.66534	-2.52609	0.0182076	0.168594	-3.8801
ptr-miR-16	-0.121961	3.66341	-2.52453	0.0182717	0.169076	-3.88331
lca-miR-218	0.882346	0.306717	2.52361	0.0183096	0.169258	-3.88521
lla-miR-25	-0.142586	3.18759	-2.52347	0.0183153	0.169258	-3.88549
aae-mir-263a	-0.659242	-0.185627	-2.5228	0.018343	0.169402	-3.88687
mmu-mir-720	0.261128	2.07085	2.52036	0.0184442	0.170226	-3.8919
ppy-mir-498	0.668532	1.33714	2.51706	0.018582	0.171306	-3.8987
mmu-mir-1897	0.388674	-0.397908	2.51698	0.0185856	0.171306	-3.89887
sme-mir-2166	-0.613829	-1.02474	-2.51598	0.0186273	0.171427	-3.90092
ptc-MIR403a // ptc-MIR403a	-0.446998	-0.287037	-2.51589	0.0186313	0.171427	-3.90112
bta-mir-2884	-0.895552	0.114838	-2.51572	0.0186382	0.171427	-3.90146
mml-mir-28	-0.133783	3.11432	-2.5155	0.0186474	0.171427	-3.9019
osa-MIR399h	-0.422964	-0.627185	-2.51413	0.0187052	0.17174	-3.90473
aae-mir-307	-0.411079	-0.866775	-2.51412	0.0187058	0.17174	-3.90476
cqu-miR-2941-2-star	-0.558245	-0.787852	-2.51208	0.0187919	0.172359	-3.90895
hsa-mir-199a-1	0.37804	-0.373407	2.51187	0.0188006	0.172359	-3.90938
rno-mir-532	0.403913	2.09237	2.51151	0.0188159	0.172359	-3.91012
bmo-mir-3411	-0.481749	-0.755634	-2.51136	0.0188221	0.172359	-3.91042
hsa-mir-198	0.450809	-0.378736	2.51102	0.0188366	0.172379	-3.91112
cfa-mir-193b	1.1469	1.5715	2.50959	0.0188972	0.172822	-3.91406
mmu-miR-30c-2-star	0.21786	2.95612	2.50839	0.0189485	0.173179	-3.91653
bta-mir-365	0.495693	0.653132	2.50771	0.0189775	0.173331	-3.91792
rno-miR-347	0.646028	0.359993	2.50673	0.0190194	0.173601	-3.91994
dps-mir-92b	-0.172634	2.65824	-2.50565	0.0190655	0.173909	-3.92214
bta-mir-331	-0.171844	2.64083	-2.50515	0.0190872	0.17396	-3.92318
v11_hsa-miR-1300	1.0548	0.727746	2.50495	0.0190957	0.17396	-3.92359
mtr-MIR2649	-0.475975	-0.293128	-2.50454	0.0191133	0.174007	-3.92443
ssc-miR-135	-0.487268	-0.773826	-2.50182	0.0192304	0.174931	-3.93001
dre-mir-153c	-0.690935	0.900362	-2.50161	0.0192396	0.174931	-3.93044
osa-MIR2907d	0.675591	0.684132	2.50016	0.0193023	0.175389	-3.93341
mmu-mir-181a-2	-0.245837	1.53387	-2.49801	0.0193959	0.176125	-3.93782
hsa-mir-629	-0.413805	1.50365	-2.49733	0.0194255	0.17628	-3.93921
ggo-miR-16	-0.119548	3.66325	-2.49615	0.019477	0.176634	-3.94162
odi-miR-1478	0.582568	-0.550315	2.49552	0.0195046	0.17677	-3.94291
ssc-miR-500	0.148396	3.12423	2.49505	0.0195251	0.176842	-3.94387
ssc-mir-30a	0.122966	3.48048	2.49418	0.0195634	0.177076	-3.94566
oan-mir-1378	0.545913	-0.765241	2.49269	0.0196288	0.177323	-3.9487
oan-mir-1354	-0.182382	2.12179	-2.49263	0.0196317	0.177323	-3.94884
hsa-mir-3175	0.662376	0.803664	2.49244	0.0196398	0.177323	-3.94922
bmo-mir-3371	-0.567776	0.232369	-2.49242	0.0196411	0.177323	-3.94927
xtr-mir-199b	0.837798	0.493548	2.49029	0.0197348	0.178001	-3.95361
mmu-mir-669n	-0.466211	-0.22455	-2.49015	0.0197414	0.178001	-3.95392
crm-mir-79	-0.364988	-0.817074	-2.48796	0.0198382	0.17876	-3.95838
cte-mir-2720	-0.398434	-1.02919	-2.4875	0.0198587	0.17883	-3.95932
hsv1-miR-H1	0.783187	0.185142	2.48632	0.0199114	0.17919	-3.96173
mmu-mir-409	0.479588	1.00324	2.48326	0.0200485	0.180308	-3.96798
ppy-mir-409	0.62677	1.26192	2.48085	0.0201569	0.181122	-3.9729
cqu-miR-989	0.55465	-1.03707	2.48032	0.0201812	0.181122	-3.97399
rno-mir-465	-0.266315	-0.522445	-2.48017	0.0201879	0.181122	-3.9743
mmu-mir-718	0.391704	0.0027184	2.48011	0.0201904	0.181122	-3.97441
dmo-mir-34	-0.5356	-0.21183	-2.47924	0.02023	0.181362	-3.97619
dre-mir-25	-0.141719	3.19774	-2.47779	0.0202958	0.181832	-3.97915
mmu-miR-199a-5p	0.407443	2.93853	2.47751	0.0203082	0.181832	-3.97971
api-mir-276	-0.42516	-0.584353	-2.47661	0.0203493	0.182029	-3.98155
gga-mir-30a	0.119808	3.47826	2.47646	0.020356	0.182029	-3.98185
bmo-mir-3275	-0.601789	-0.705797	-2.47455	0.0204434	0.182694	-3.98575
osa-MIR2865	-0.497653	-0.842693	-2.47321	0.0205046	0.183125	-3.98847
ddi-miR-1177	-0.803549	-1.27498	-2.47198	0.0205613	0.18325	-3.99098
mmu-mir-200b	0.316433	2.42645	2.47191	0.0205647	0.18325	-3.99113
ppy-mir-1285b	-0.546955	1.89909	-2.47184	0.0205678	0.18325	-3.99127
mdo-mir-146b	-0.251822	2.96634	-2.47178	0.0205706	0.18325	-3.99139
bmo-mir-3329 // bmo-mir-3329 // bmo-mir-3329	0.44834	-0.743769	2.47105	0.0206043	0.183434	-3.99288
cfa-mir-335	-0.591949	1.89123	-2.47075	0.0206177	0.183438	-3.99348
dre-mir-19a	-0.227779	1.6965	-2.46879	0.0207086	0.18413	-3.99748
osa-MIR1866	-0.365042	-0.63808	-2.46799	0.0207454	0.184199	-3.99909
oan-mir-208	-0.48309	-0.568155	-2.46789	0.0207503	0.184199	-3.99931
mtr-MIR2606a	-0.446675	-0.691773	-2.46764	0.0207619	0.184199	-3.99982
mmu-mir-326	0.402992	0.140252	2.46749	0.0207687	0.184199	-4.00011
rno-mir-342	-0.149989	2.56667	-2.46702	0.0207907	0.184243	-4.00108
mmu-mir-709	0.5615	1.36366	2.46654	0.0208127	0.184243	-4.00204
gga-mir-1669	0.413228	-0.240222	2.46654	0.0208129	0.184243	-4.00205
bta-mir-27a	-0.294662	2.75144	-2.46571	0.0208515	0.18447	-4.00374
mcmv-miR-m01-2	0.380787	-0.31716	2.46483	0.0208927	0.184718	-4.00553
hsa-mir-1285-1	-0.425611	0.120366	-2.46435	0.020915	0.184799	-4.0065
hsa-mir-373	0.503205	-0.0964486	2.46361	0.0209497	0.18499	-4.00801
cte-mir-1996b	-0.470976	-0.60181	-2.462	0.021025	0.185538	-4.01127
mml-mir-148a	-0.538813	2.53855	-2.46157	0.0210454	0.185602	-4.01216
hsa-mir-3116-2	-0.280134	-0.255491	-2.4603	0.0211051	0.185914	-4.01473
ptr-mir-708	-0.203873	3.03002	-2.46026	0.0211071	0.185914	-4.01482
osa-MIR1883a	0.614074	-0.103845	2.45966	0.0211351	0.185924	-4.01603
cel-mir-60	-0.261759	-0.202396	-2.45946	0.0211444	0.185924	-4.01643
mtr-MIR2616	0.223415	3.0951	2.45917	0.0211584	0.185924	-4.01703
cin-mir-4103	0.662708	-1.14511	2.45911	0.021161	0.185924	-4.01714
cin-mir-4001h // cin-mir-4001h	0.308856	-0.623182	2.45864	0.0211831	0.186002	-4.01809
tgu-mir-146a	-0.454601	0.308167	-2.45764	0.0212305	0.186302	-4.02012
rno-miR-30c-2-star	0.23501	2.9418	2.45731	0.0212465	0.186327	-4.0208
cin-mir-7	-0.287606	-0.436719	-2.45628	0.0212952	0.186638	-4.02289
aqu-miR-2018	0.74395	-0.442614	2.45381	0.0214129	0.187553	-4.0279
gga-mir-1648	0.416583	1.04671	2.45346	0.0214296	0.187582	-4.0286
hsa-miR-3130-3p	0.670323	-0.329629	2.45307	0.0214481	0.187627	-4.02939
ath-MIR395c	0.852235	0.113533	2.45277	0.0214625	0.187637	-4.03
ptr-mir-1246	0.855939	1.63711	2.45233	0.0214835	0.187704	-4.03089
oan-mir-16a	-0.119413	2.72306	-2.45166	0.0215155	0.187867	-4.03224
ppy-mir-429	0.884501	1.02439	2.45041	0.0215755	0.188252	-4.03477
ggo-miR-99a	0.127687	3.44899	2.45019	0.0215863	0.188252	-4.03523
ebv-mir-BART1	0.438671	-0.577021	2.44987	0.0216019	0.188272	-4.03588
hsa-mir-518e	-0.32328	-0.489407	-2.44956	0.0216166	0.188283	-4.0365
sbi-MIR167c	-0.58203	-0.775736	-2.44718	0.0217315	0.188786	-4.04132
ssc-mir-99a	0.125919	3.45294	2.44699	0.0217405	0.188786	-4.0417
der-mir-14	-0.705935	-1.11236	-2.44697	0.0217418	0.188786	-4.04175
zma-MIR528b	0.427696	0.248447	2.44688	0.0217462	0.188786	-4.04193
osa-MIR443	-0.379104	-0.341967	-2.44668	0.0217558	0.188786	-4.04234
cte-mir-2689	-0.675588	-1.29058	-2.44664	0.0217577	0.188786	-4.04241
xtr-mir-99	0.125478	3.45125	2.44642	0.0217681	0.188786	-4.04285
ame-mir-1000	-0.386927	-0.75346	-2.44409	0.0218817	0.189654	-4.04757
cre-miR1148.1	0.798971	0.674386	2.44081	0.0220416	0.190924	-4.05419
bta-mir-28	-0.130515	3.11276	-2.43725	0.0222169	0.192324	-4.06138
zma-MIR156c	0.530182	-0.703591	2.43599	0.0222794	0.192737	-4.06393
cel-mir-1022	-0.426186	-0.600629	-2.43574	0.022292	0.192737	-4.06444
sbi-MIR398	-0.37709	0.523063	-2.43466	0.0223455	0.193081	-4.06662
dsi-mir-981	0.503644	-0.065499	2.43331	0.0224124	0.193541	-4.06934
oan-mir-125	0.149284	2.67696	2.43303	0.0224265	0.193544	-4.06991
sbi-MIR821e	-0.787524	1.67173	-2.43207	0.0224741	0.193835	-4.07183
bma-miR-34	-0.698815	0.163894	-2.43072	0.0225416	0.194299	-4.07455
mmu-mir-1941	-0.201144	0.4198	-2.4303	0.0225626	0.194331	-4.0754
bmo-mir-iab-4as	-0.620983	-0.49435	-2.42978	0.0225888	0.194331	-4.07645
mml-miR-520b	-0.556884	-0.7701	-2.42952	0.0226021	0.194331	-4.07698
ebv-mir-BART12	-0.717836	-0.109031	-2.42932	0.0226117	0.194331	-4.07737
crm-mir-41	-0.410343	-0.450076	-2.42928	0.0226142	0.194331	-4.07747
mml-mir-523b	0.477516	-1.18969	2.42776	0.0226904	0.194835	-4.08052
bta-mir-142	-0.390117	-0.267983	-2.42756	0.0227006	0.194835	-4.08093
mmu-mir-707	0.356884	-0.261939	2.4266	0.0227491	0.195133	-4.08286
eca-mir-450b	-0.342181	-0.33944	-2.42548	0.0228055	0.195498	-4.08511
cbr-mir-2227	-0.497419	-0.767842	-2.42496	0.0228318	0.195604	-4.08615
cin-miR-132-5p	0.531079	-0.276327	2.42401	0.0228802	0.1959	-4.08808
gga-mir-1354	-0.509567	-0.545828	-2.42317	0.022923	0.196146	-4.08977
hsa-mir-620	-0.275909	-0.0760065	-2.4219	0.0229875	0.196579	-4.09232
gma-MIR1512	-0.558831	-0.30934	-2.421	0.0230335	0.196853	-4.09413
osa-MIR438	0.378806	-0.493744	2.42035	0.0230666	0.196917	-4.09544
mcmv-miR-M55-1	0.487359	-0.29023	2.4203	0.0230688	0.196917	-4.09552
eca-mir-454	-0.797465	0.728074	-2.42002	0.0230835	0.196922	-4.0961
sla-miR-223	-0.348182	2.08623	-2.41938	0.0231161	0.197081	-4.09738
bmo-mir-3315	-0.441637	-0.287649	-2.41867	0.0231523	0.197136	-4.0988
ptc-MIR166m	-0.46253	0.853863	-2.41856	0.0231582	0.197136	-4.09903
bna-MIR168 // bna-MIR168	0.753821	0.330687	2.41812	0.0231807	0.197136	-4.09991
bta-mir-130b // bta-mir-130b	-0.186705	2.92047	-2.4181	0.023182	0.197136	-4.09996
osa-MIR813	0.469224	-1.16668	2.41789	0.0231925	0.197136	-4.10037
dre-miR-99	0.127039	3.45244	2.41567	0.0233069	0.197989	-4.10483
lgi-mir-96a	-0.441381	-0.330382	-2.41459	0.0233629	0.198345	-4.107
bmo-mir-3281	-0.635098	0.253969	-2.41343	0.023423	0.198662	-4.10933
bta-mir-30d	0.11194	3.50216	2.41332	0.0234284	0.198662	-4.10954
ppy-miR-517b	-0.441783	-0.546584	-2.41182	0.0235065	0.199204	-4.11255
rno-mir-212	-0.507369	0.939496	-2.41066	0.0235668	0.199299	-4.11488
cel-mir-2218a	-0.361998	-0.400739	-2.41058	0.0235713	0.199299	-4.11505
rno-mir-202	-0.310659	-0.227507	-2.41041	0.0235798	0.199299	-4.11538
mml-mir-142	-0.469222	-0.219695	-2.41026	0.0235877	0.199299	-4.11568
dps-mir-2569	-0.377637	-0.575291	-2.4098	0.0236118	0.199299	-4.1166
bmo-mir-3355	-0.611706	-0.76095	-2.4093	0.0236378	0.199299	-4.1176
bmo-miR-2733e	0.548573	-0.914714	2.40898	0.0236549	0.199299	-4.11826
sme-mir-7d	-0.374988	-0.553417	-2.40895	0.0236562	0.199299	-4.11831
cin-mir-4166	-0.376225	-0.307294	-2.40894	0.0236565	0.199299	-4.11832
tae-miR1130	-0.47673	-0.324226	-2.4089	0.023659	0.199299	-4.11842
mml-mir-600	-0.344032	-0.306794	-2.40834	0.0236883	0.199426	-4.11953
cfa-mir-30d	0.110566	3.50214	2.40649	0.0237851	0.200122	-4.12323
rno-mir-9-1	-0.291992	-0.536511	-2.4059	0.0238163	0.200264	-4.12442
dgr-mir-iab-4	0.365756	-0.39766	2.40536	0.0238446	0.200383	-4.12549
ssc-mir-30d	0.111679	3.49903	2.40359	0.0239385	0.201041	-4.12905
ppy-mir-646	0.563424	-0.444118	2.40334	0.0239515	0.201041	-4.12954
mtr-miR169l	-0.421189	-0.575379	-2.40146	0.0240515	0.201725	-4.13331
hsa-mir-4256	0.251428	-0.41786	2.40088	0.0240821	0.201725	-4.13446
osa-miR445b	-0.379589	-0.31352	-2.40083	0.0240847	0.201725	-4.13456
oan-miR-1421i-1-star	0.344909	-0.463797	2.40055	0.0240994	0.201725	-4.13512
rno-mir-20b	0.290798	1.45534	2.40046	0.0241046	0.201725	-4.13531
lla-miR-218	0.934626	0.325809	2.39952	0.0241544	0.201913	-4.13718
tgu-mir-16c	-0.686905	1.27278	-2.39935	0.0241634	0.201913	-4.13752
osa-MIR395s	0.442054	-0.887721	2.39923	0.0241699	0.201913	-4.13776
hsa-mir-765	0.284814	-0.289489	2.3979	0.0242413	0.202389	-4.14043
eca-mir-409	0.617225	1.32202	2.39692	0.0242934	0.202704	-4.14237
ppy-mir-28	-0.128988	3.11391	-2.39591	0.0243477	0.202977	-4.14439
ppy-mir-939	0.516321	0.613867	2.39574	0.0243571	0.202977	-4.14474
dps-miR-2543b-star	0.736527	-0.846821	2.3954	0.0243754	0.202977	-4.14542
mml-mir-149	0.546397	1.40216	2.39524	0.0243837	0.202977	-4.14573
smo-miR1114	-0.413919	-0.369218	-2.39368	0.0244682	0.20356	-4.14886
mmu-mir-181a-1	-0.343968	0.0370442	-2.39262	0.0245254	0.203915	-4.15097
rno-mir-9-2	-0.372346	-0.654604	-2.39183	0.0245678	0.204147	-4.15254
ppy-mir-298	0.377991	2.50264	2.39134	0.0245946	0.204249	-4.15352
bta-mir-20b	-0.358434	2.74594	-2.39088	0.0246195	0.204336	-4.15444
mml-miR-146b-5p	-0.24116	2.9643	-2.39017	0.0246584	0.204456	-4.15586
mmu-mir-669b	-0.488908	-0.366069	-2.39008	0.024663	0.204456	-4.15603
hsa-miR-514	0.568037	-0.278323	2.38974	0.0246813	0.204488	-4.15671
dpe-mir-316	-0.607218	-1.13579	-2.38824	0.0247631	0.205045	-4.1597
ptr-mir-99a	0.125557	3.45133	2.38732	0.0248135	0.205342	-4.16154
lla-miR-99a	0.124143	3.45447	2.38671	0.0248469	0.205497	-4.16275
ppc-mir-67	0.382111	-0.429719	2.38638	0.024865	0.205526	-4.16341
dme-mir-12	-0.468775	-0.210154	-2.38571	0.0249016	0.205708	-4.16474
gga-mir-1598	-0.413517	-0.0829261	-2.38539	0.0249195	0.205736	-4.16539
ppt-miR1042-3p	0.548186	0.0110312	2.38469	0.0249577	0.205791	-4.16678
ppy-mir-99a	0.124593	3.45252	2.38447	0.0249696	0.205791	-4.16721
ptr-mir-1183	0.608717	-0.0982136	2.38437	0.0249755	0.205791	-4.16742
cfa-mir-148a	-0.612713	2.48116	-2.384	0.0249954	0.205791	-4.16814
smo-miR1083	-0.382494	0.0574537	-2.3838	0.0250067	0.205791	-4.16855
tae-MIR164	0.475465	-0.679921	2.38367	0.0250138	0.205791	-4.1688
bmo-mir-3306	-0.35221	-0.577042	-2.38325	0.0250368	0.205859	-4.16963
mdo-mir-148	-0.457899	2.56196	-2.38197	0.0251077	0.206232	-4.17219
ppy-mir-1285a	-0.714089	0.641526	-2.3819	0.0251114	0.206232	-4.17232
osa-MIR169g	-0.649336	-0.938187	-2.38069	0.0251783	0.206547	-4.17473
ppy-miR-521	-0.477445	-0.606331	-2.38068	0.025179	0.206547	-4.17476
sja-mir-3487	-0.44446	-1.00216	-2.37835	0.0253083	0.207435	-4.17938
hsa-mir-3180-2	0.45163	1.22204	2.37814	0.0253204	0.207435	-4.17982
ssc-mir-335	-0.497849	1.94274	-2.37794	0.0253315	0.207435	-4.18021
osa-MIR156d	-0.31779	-0.572878	-2.37631	0.0254226	0.208061	-4.18346
ptr-miR-550	-0.523712	1.51506	-2.3758	0.0254508	0.208171	-4.18446
ppt-miR160e	0.406103	-0.406722	2.37424	0.0255384	0.208766	-4.18756
tgu-mir-223	-0.334846	2.07773	-2.37306	0.0256049	0.209188	-4.18991
hsa-mir-720	0.271212	1.93618	2.37269	0.0256252	0.209233	-4.19063
mmu-mir-344-1	-0.332432	-0.515454	-2.37231	0.0256469	0.209289	-4.19139
bta-mir-299	0.683487	-0.240702	2.37021	0.0257658	0.210137	-4.19557
gma-MIR167a	-0.449392	-1.03324	-2.36929	0.0258175	0.210437	-4.19738
eca-miR-99a	0.12246	3.45225	2.36886	0.0258421	0.210516	-4.19824
age-miR-28	-0.124455	3.10599	-2.36822	0.0258783	0.210689	-4.1995
hsa-mir-519d	-0.253065	-0.047955	-2.36768	0.0259089	0.210817	-4.20057
dsi-mir-2578	-0.932747	-0.711581	-2.36672	0.0259638	0.211141	-4.20248
mml-mir-99a	0.121463	3.45671	2.36504	0.02606	0.211801	-4.20582
crm-mir-67	-0.330367	-0.529072	-2.36357	0.026144	0.212249	-4.20872
osa-MIR166c	-0.351354	1.06928	-2.36355	0.0261452	0.212249	-4.20876
hvt-miR-H16-3p	0.456811	0.309174	2.36155	0.0262603	0.213061	-4.21273
csa-mir-216a	0.87031	-0.125834	2.36023	0.0263364	0.213555	-4.21534
xtr-mir-148a	-0.435529	2.56265	-2.35985	0.0263581	0.213566	-4.21608
mmu-mir-1967	0.543924	-0.752774	2.35968	0.0263681	0.213566	-4.21642
osa-MIR1873	-0.488836	-0.663645	-2.35862	0.0264294	0.213743	-4.21852
ptr-mir-654	0.750137	0.202279	2.35858	0.0264319	0.213743	-4.2186
ppy-miR-514	-0.598474	-0.915209	-2.35851	0.0264354	0.213743	-4.21873
mtr-MIR169d	0.317044	-0.223012	2.3555	0.0266105	0.215035	-4.22468
ptr-mir-1251	0.687029	-0.227929	2.35372	0.0267146	0.215705	-4.2282
mmu-mir-3475	0.309709	-0.0947864	2.35356	0.026724	0.215705	-4.22852
hsa-mir-3185	0.235123	2.5482	2.35257	0.026782	0.21605	-4.23047
ptr-mir-1825	-0.528732	1.57061	-2.35183	0.0268254	0.216276	-4.23193
ptr-mir-1296	0.438189	0.802528	2.35124	0.0268602	0.216433	-4.2331
cfa-mir-130b	-0.180008	2.93539	-2.35038	0.0269109	0.216717	-4.2348
hsv2-miR-H6	0.611923	1.83146	2.3492	0.0269801	0.217151	-4.23712
mtr-miR169k	-0.471431	-0.73283	-2.34814	0.0270428	0.217531	-4.23921
cte-mir-315	0.572036	-0.821636	2.34447	0.027261	0.219129	-4.24645
ptr-mir-487b	0.692501	1.54042	2.34416	0.0272791	0.219129	-4.24705
vvi-MIR156d	0.48443	-0.735513	2.34359	0.0273136	0.219129	-4.24819
ptr-mir-374a	-0.459816	0.133362	-2.34352	0.0273177	0.219129	-4.24832
hsa-mir-493	0.568332	-9.68604e-05	2.34324	0.0273341	0.219129	-4.24887
rno-mir-200b	0.130391	2.7278	2.34323	0.0273348	0.219129	-4.24889
v49_ENSG00000200394	-0.316555	-0.587551	-2.34236	0.0273871	0.219267	-4.25061
mmu-mir-1199	0.547725	0.787543	2.3422	0.0273963	0.219267	-4.25091
cfa-mir-133c	0.589802	0.233955	2.34192	0.0274131	0.219267	-4.25146
mmu-mir-503	-0.191379	1.42484	-2.3419	0.0274143	0.219267	-4.2515
sla-miR-28	-0.125952	3.10712	-2.34081	0.0274797	0.219666	-4.25365
cbr-mir-50	-0.425498	-0.465743	-2.33922	0.0275758	0.220221	-4.25679
gma-MIR168	0.836388	0.0325173	2.33914	0.0275804	0.220221	-4.25694
hsa-let-7i	-0.135562	2.2853	-2.33864	0.0276104	0.220336	-4.25792
zma-MIR408b	0.559118	0.437914	2.33751	0.0276789	0.220678	-4.26016
ggo-miR-28	-0.122768	3.11092	-2.33741	0.0276846	0.220678	-4.26034
bta-mir-2395	-0.85784	-1.14716	-2.33692	0.0277144	0.220791	-4.26131
gga-mir-1811	-0.563403	-1.09673	-2.33614	0.0277617	0.221043	-4.26285
spu-miR-2013	0.575982	-0.556906	2.33536	0.0278086	0.221101	-4.26437
cqu-miR-1000	-0.60874	-1.17789	-2.33506	0.027827	0.221101	-4.26496
hsa-mir-3141	0.236834	2.18126	2.33503	0.0278287	0.221101	-4.26502
mtr-MIR2592k	-0.63374	-1.00029	-2.33497	0.0278329	0.221101	-4.26515
v49_ENSG00000201500	-0.39903	-0.233125	-2.33473	0.0278475	0.221101	-4.26562
cel-mir-2218b	-0.420017	-0.47122	-2.33392	0.0278964	0.221365	-4.2672
dmo-mir-iab-4	-0.456105	-0.552515	-2.33341	0.0279275	0.221487	-4.26821
v49_ENSG00000207217	0.368973	0.257755	2.33229	0.0279956	0.221902	-4.2704
ptc-MIR481b	-0.409786	-0.529072	-2.3314	0.0280504	0.222212	-4.27216
dre-miR-146b	-0.642622	0.355801	-2.3304	0.0281113	0.222568	-4.27411
sko-miR-34	-0.652315	-0.53671	-2.32981	0.0281475	0.22273	-4.27527
hsa-mir-3148	-0.585903	0.124122	-2.32937	0.0281746	0.222771	-4.27614
cel-mir-264	0.851605	-0.115654	2.32921	0.0281843	0.222771	-4.27644
ptc-miR476c	-0.38699	-0.663654	-2.32868	0.0282169	0.222783	-4.27748
bra-miR167c	0.709228	-1.1125	2.32832	0.0282392	0.222783	-4.2782
ahy-miR3509-3p	0.402569	-1.08954	2.32832	0.0282395	0.222783	-4.27821
cfa-mir-485	0.599624	0.265233	2.32759	0.0282843	0.222783	-4.27963
bmo-mir-9a	-0.271448	-0.564176	-2.32752	0.0282888	0.222783	-4.27978
ptr-let-7i	-0.108646	3.52979	-2.32743	0.028294	0.222783	-4.27994
tca-mir-281	0.36825	-0.779116	2.3273	0.0283024	0.222783	-4.28021
zma-MIR164d	0.352458	-0.485224	2.32714	0.0283122	0.222783	-4.28052
mml-mir-876	0.412338	-1.08962	2.3245	0.0284752	0.22394	-4.28568
smo-miR1080	-0.379773	-0.457217	-2.32412	0.0284989	0.224001	-4.28643
ppy-mir-618	0.405384	-0.646559	2.32365	0.0285279	0.224105	-4.28735
ppy-mir-637	0.800133	0.741048	2.3216	0.0286557	0.224983	-4.29137
sja-mir-3493	-0.548478	-0.871607	-2.32041	0.02873	0.225441	-4.29369
sme-mir-2201	-0.363495	-0.566556	-2.31931	0.0287992	0.225858	-4.29586
cbr-mir-43	0.391186	-0.533061	2.31766	0.0289023	0.22654	-4.29907
oan-mir-1356	0.696735	1.73152	2.31706	0.0289403	0.226665	-4.30025
mmu-mir-383	-0.299521	-0.411745	-2.3169	0.0289503	0.226665	-4.30056
sme-mir-2147c	-0.468958	-0.538373	-2.31591	0.0290128	0.227028	-4.3025
mml-mir-526b	-0.474646	-0.691278	-2.3147	0.029089	0.227498	-4.30486
hsa-mir-223	-0.404262	0.878237	-2.31419	0.0291216	0.227627	-4.30587
ssc-mir-1307	0.176172	2.84495	2.31348	0.0291666	0.227852	-4.30725
ptr-mir-939	0.540421	1.92534	2.31194	0.0292646	0.228491	-4.31027
ppc-mir-2238d	-0.548925	1.225	-2.31106	0.0293204	0.2288	-4.31198
xtr-miR-153	0.53295	-0.439207	2.31035	0.0293656	0.228985	-4.31336
csa-mir-7	-0.530009	-0.427045	-2.31009	0.0293821	0.228985	-4.31387
nvi-miR-277	-0.556679	-0.696524	-2.30971	0.0294065	0.228985	-4.31461
dre-mir-218b	0.767778	-0.382562	2.30967	0.0294092	0.228985	-4.3147
ppy-miR-675b	0.578868	-0.00716791	2.30919	0.0294397	0.229063	-4.31563
bmo-mir-3316	-0.436424	-0.236072	-2.30875	0.029468	0.229063	-4.31649
rno-mir-433	0.370947	-0.365494	2.30873	0.0294693	0.229063	-4.31653
dsi-mir-961	-0.393694	-0.206261	-2.30849	0.0294842	0.229063	-4.31698
zma-MIR169e	-0.405282	-0.132683	-2.30761	0.0295407	0.229376	-4.31871
tae-MIR1136	-0.544995	-0.969245	-2.30731	0.0295597	0.229397	-4.31928
bmo-mir-3204a	-0.390896	-0.646957	-2.30631	0.0296242	0.229771	-4.32124
bmo-mir-3260	-0.484369	-0.545847	-2.30459	0.0297352	0.230501	-4.3246
zma-miR171n	-0.6562	-1.03295	-2.30434	0.0297511	0.230501	-4.32508
bta-mir-2370	-0.267224	-0.541078	-2.30401	0.0297728	0.230543	-4.32573
hsv2-miR-H9-5p	0.574864	-0.402833	2.3032	0.029825	0.23082	-4.32731
hsa-mir-1281	-0.254122	1.74422	-2.30252	0.0298689	0.231033	-4.32863
dvi-miR-13b	-0.536727	-0.721845	-2.30089	0.0299745	0.231723	-4.3318
bta-mir-2419	0.441024	1.13931	2.29947	0.0300672	0.232312	-4.33457
dse-mir-31b	-0.566096	-0.493105	-2.29865	0.0301204	0.232526	-4.33615
pvu-miR2118	-0.478934	-0.288386	-2.29854	0.0301281	0.232526	-4.33638
dgr-mir-34	-1.03268	-0.847577	-2.29829	0.0301444	0.232526	-4.33687
spu-miR-210	-0.571988	2.66189	-2.29712	0.0302204	0.232885	-4.33913
ppy-mir-328	0.544392	1.29599	2.29707	0.0302239	0.232885	-4.33923
ppy-mir-133b	0.598353	-0.162152	2.29619	0.0302818	0.233146	-4.34095
ppa-miR-99a	0.11898	3.44799	2.29579	0.0303082	0.233146	-4.34173
rno-mir-324	0.129171	2.48006	2.29566	0.0303163	0.233146	-4.34197
sla-miR-17-3p	-0.221209	2.63616	-2.29554	0.030324	0.233146	-4.3422
tgu-miR-128	-0.641365	2.2471	-2.29279	0.0305052	0.234411	-4.34754
bta-mir-33b	-0.778095	-1.40693	-2.29254	0.0305218	0.234411	-4.34803
ppt-miR537d	-0.674263	-1.31221	-2.29193	0.0305623	0.234594	-4.34922
der-mir-92b	-0.18416	2.64812	-2.29109	0.0306177	0.234726	-4.35085
rno-miR-129	0.816337	0.0779238	2.29102	0.0306227	0.234726	-4.35099
hsa-mir-23b	0.161231	2.41617	2.29092	0.0306295	0.234726	-4.35119
mml-mir-409	0.547722	1.32357	2.28854	0.0307876	0.23581	-4.35581
csa-mir-153	-0.39928	-0.142816	-2.28787	0.0308322	0.236023	-4.35711
cfa-miR-218	0.925331	0.158085	2.28683	0.0309017	0.236426	-4.35912
rno-mir-99a	0.121541	2.04778	2.28648	0.0309248	0.236475	-4.35979
ame-mir-7	-0.638212	-0.265668	-2.28487	0.031033	0.237116	-4.36293
mmu-mir-30c-2	0.258129	0.382409	2.28473	0.0310422	0.237116	-4.36319
bta-mir-150	-0.257282	2.73615	-2.28442	0.0310628	0.237144	-4.36379
bta-mir-502b	0.201041	2.74619	2.28363	0.0311159	0.237351	-4.36532
dre-let-7i	-0.107215	3.52656	-2.28352	0.0311235	0.237351	-4.36554
xtr-mir-16c	-0.739243	0.918082	-2.28312	0.0311503	0.237409	-4.36631
hsa-mir-1303	0.557877	1.21496	2.28268	0.0311798	0.237409	-4.36716
sme-mir-2147d	-0.373225	-0.619597	-2.28259	0.0311861	0.237409	-4.36734
eca-mir-708	-0.181511	3.03508	-2.2824	0.0311985	0.237409	-4.36769
ptr-mir-28	-0.119418	3.10328	-2.28164	0.0312501	0.237672	-4.36917
dse-mir-311	-0.419834	1.84737	-2.28069	0.0313146	0.237819	-4.37102
rco-MIR169a	-0.462512	-0.751119	-2.28067	0.0313155	0.237819	-4.37105
bta-mir-181c	-0.294954	2.5697	-2.28044	0.0313313	0.237819	-4.3715
mmu-mir-148b	-0.500552	1.5354	-2.28036	0.0313369	0.237819	-4.37166
dps-mir-9b	-0.718801	-1.11903	-2.27978	0.0313761	0.237922	-4.37278
bmo-mir-3297 // bmo-mir-3297	-0.453326	0.123919	-2.27957	0.0313898	0.237922	-4.37317
rno-mir-147	-0.462612	-0.383225	-2.27929	0.0314094	0.237922	-4.37373
dme-mir-997	-0.389649	-0.14038	-2.27916	0.031418	0.237922	-4.37398
bta-miR-2888	0.204664	2.97172	2.27747	0.0315328	0.238648	-4.37724
gma-MIR169b	0.387753	-0.695642	2.27721	0.0315504	0.238648	-4.37774
bmo-miR-2a	-0.509866	-0.799442	-2.277	0.0315645	0.238648	-4.37814
rno-mir-190	-0.248606	0.599027	-2.27642	0.0316042	0.238756	-4.37927
mmu-mir-466f-3	-0.600807	0.630748	-2.2763	0.0316127	0.238756	-4.37951
ptc-miR395j	0.748071	-1.20594	2.27591	0.0316393	0.238828	-4.38026
nve-mir-2048	-0.448318	0.027585	-2.27518	0.0316887	0.239073	-4.38166
bmo-mir-3410	-0.493724	-0.238722	-2.27426	0.0317518	0.239421	-4.38344
hsa-mir-200b	0.205893	2.2198	2.27382	0.0317824	0.239524	-4.38431
sbi-MIR160e	0.413128	-0.195818	2.27311	0.031831	0.239689	-4.38567
cin-mir-4214	-0.364836	-0.796047	-2.27296	0.0318409	0.239689	-4.38595
bta-let-7i	-0.106684	3.53179	-2.27275	0.0318553	0.239689	-4.38636
aae-miR-1000	-0.508177	-1.10459	-2.27214	0.0318973	0.239877	-4.38754
aae-miR-1891	-0.527868	-1.01043	-2.27187	0.0319164	0.239892	-4.38807
bta-mir-2302	0.497227	2.18753	2.27112	0.0319675	0.240142	-4.38951
hsa-mir-548u	-0.352136	0.025108	-2.27083	0.0319879	0.240142	-4.39008
rno-mir-876	-0.343353	-0.928112	-2.27055	0.0320071	0.240142	-4.39061
tgu-mir-200b	0.329966	2.68659	2.27012	0.0320369	0.240142	-4.39145
sbi-MIR395l	0.476667	-0.681241	2.26995	0.0320482	0.240142	-4.39176
dya-mir-308	-0.338052	-0.446188	-2.2699	0.0320518	0.240142	-4.39186
hsa-miR-550-star	-0.45398	0.993058	-2.2691	0.0321073	0.240429	-4.39341
cel-mir-87	-0.399827	-0.824416	-2.26885	0.0321243	0.240429	-4.39389
gga-mir-2126	0.455933	1.8644	2.26855	0.0321456	0.240461	-4.39448
mml-mir-429	0.714087	1.13636	2.26682	0.0322653	0.24108	-4.3978
rno-mir-326	0.339864	-0.019528	2.26682	0.0322653	0.24108	-4.39781
cel-mir-1832	0.567739	2.07905	2.26661	0.0322797	0.24108	-4.3982
hsa-mir-28	-0.117797	2.26322	-2.2659	0.0323295	0.241302	-4.39959
rno-mir-450a	-0.254657	-0.702701	-2.26548	0.0323585	0.241302	-4.40039
lja-miR396	-0.417321	-0.773316	-2.26545	0.0323608	0.241302	-4.40045
fru-miR-23a	-0.100728	3.64389	-2.26434	0.0324383	0.241752	-4.40259
dse-mir-308	-0.477973	-0.436919	-2.26376	0.0324789	0.241858	-4.40371
mmu-mir-133a-2	-0.290684	-0.668176	-2.26364	0.0324869	0.241858	-4.40393
vvi-MIR393b	-0.536026	-1.05615	-2.26339	0.0325048	0.241864	-4.40442
mml-mir-501	0.403268	2.56079	2.26265	0.0325561	0.242118	-4.40583
cin-miR-4032-3p	-0.448536	-0.588224	-2.26129	0.0326521	0.242626	-4.40847
bmo-mir-2792	-0.408025	-0.717531	-2.26119	0.0326589	0.242626	-4.40865
zma-miR156l-star	-0.474656	-0.825422	-2.25924	0.0327965	0.24352	-4.41241
ctr-miR164	0.538203	-0.845222	2.25887	0.032822	0.243581	-4.41311
hma-miR-3006	-0.342694	0.388215	-2.25852	0.032847	0.243638	-4.41379
dme-mir-991	0.431469	-0.50291	2.25715	0.0329437	0.244053	-4.41642
bmo-miR-2849	-0.499082	-0.516179	-2.25688	0.0329633	0.244053	-4.41695
tni-miR-23a	-0.100211	3.64552	-2.25678	0.0329703	0.244053	-4.41714
ath-MIR160b	-0.542752	-0.372015	-2.25675	0.0329721	0.244053	-4.41719
mtr-MIR399i	-0.775353	-1.16579	-2.25594	0.0330298	0.244351	-4.41875
dan-mir-92b	-0.226745	2.63317	-2.25534	0.0330726	0.244539	-4.41991
gga-miR-365	-0.302163	0.240484	-2.2543	0.0331462	0.24493	-4.4219
rco-MIR156b	0.425115	-0.385505	2.25411	0.0331602	0.24493	-4.42227
bta-mir-544a	-0.531146	-0.813211	-2.25334	0.0332145	0.245203	-4.42374
hsa-mir-449a	-0.446318	-0.336623	-2.25285	0.0332497	0.245334	-4.42468
tgu-mir-2983	0.445554	-0.668353	2.25209	0.0333039	0.245466	-4.42614
ptr-mir-640	0.485483	-0.388463	2.25196	0.0333133	0.245466	-4.42639
osa-MIR1853	-0.264529	0.529683	-2.25187	0.0333198	0.245466	-4.42657
mmu-mir-192	0.246609	2.50883	2.25126	0.0333633	0.245658	-4.42773
mmu-mir-137	-0.295408	-0.591489	-2.25094	0.0333863	0.245699	-4.42835
zma-MIR1432	-0.363914	-0.79975	-2.2503	0.0334325	0.24591	-4.42958
rco-MIR390a	0.358924	-0.405584	2.24866	0.0335505	0.246404	-4.43273
hsa-mir-517a	-0.32387	0.129497	-2.24864	0.033552	0.246404	-4.43277
hsa-mir-1268	0.197482	3.04466	2.24856	0.0335577	0.246404	-4.43292
ath-MIR396a	-0.387398	-1.0433	-2.24761	0.0336261	0.246404	-4.43474
ath-MIR391	0.539956	-0.682629	2.24756	0.0336297	0.246404	-4.43484
mml-mir-130b	-0.176195	2.92011	-2.24754	0.0336308	0.246404	-4.43487
ppy-mir-517a	-0.523019	-0.434263	-2.24747	0.033636	0.246404	-4.435
aae-mir-2c	-0.459243	-0.783214	-2.24742	0.0336395	0.246404	-4.4351
ppy-mir-708	-0.167468	3.04258	-2.24698	0.0336716	0.246511	-4.43595
mml-let-7i	-0.104361	3.5354	-2.24484	0.0338264	0.247516	-4.44005
ppy-mir-1909	0.221097	2.92998	2.24385	0.033898	0.247911	-4.44193
dre-mir-15b	-0.673855	1.95264	-2.24327	0.0339405	0.247966	-4.44306
bta-mir-23a	-0.0998061	3.64501	-2.24327	0.0339407	0.247966	-4.44306
hsa-let-7c	0.101701	1.99289	2.24139	0.0340774	0.248836	-4.44665
gga-mir-1770	0.199313	3.0562	2.24052	0.0341409	0.24893	-4.44831
mmu-miR-218	1.1436	-0.121091	2.24043	0.0341478	0.24893	-4.44849
hsa-mir-4319	-0.288755	-0.402721	-2.24028	0.034159	0.24893	-4.44878
gga-mir-3535	-0.468678	0.0465437	-2.24025	0.034161	0.24893	-4.44884
mmu-mir-135a-2	0.435769	-0.307124	2.23964	0.0342053	0.249124	-4.44999
dre-mir-489	-0.358034	-0.108796	-2.23902	0.0342507	0.249192	-4.45118
cbr-mir-41	-0.6241	-0.569528	-2.23899	0.0342531	0.249192	-4.45124
bmo-mir-2819 // bmo-mir-2819 // bmo-mir-2819	-0.430501	-0.528979	-2.23863	0.0342794	0.249192	-4.45193
mne-miR-199a	0.431629	2.91329	2.23855	0.0342854	0.249192	-4.45208
sof-miR408b	0.50524	-0.304143	2.23695	0.0344029	0.249905	-4.45514
dsi-mir-1011	-0.54221	-0.6525	-2.23663	0.0344269	0.249905	-4.45576
cqu-miR-1889	-0.484652	-0.708666	-2.23588	0.0344823	0.249905	-4.45719
ppy-mir-1282	-0.871364	-1.26494	-2.23571	0.034495	0.249905	-4.45752
eca-mir-1892	0.261753	2.60202	2.23567	0.0344979	0.249905	-4.4576
ppy-miR-515-5p	-0.523466	-0.535629	-2.23561	0.0345021	0.249905	-4.45771
pta-miR166c	0.628754	-1.08212	2.23554	0.0345076	0.249905	-4.45785
xtr-mir-130b	-0.171874	2.92877	-2.23467	0.0345716	0.250085	-4.4595
ppy-mir-520e	-0.49147	-0.70914	-2.23458	0.0345785	0.250085	-4.45968
mml-mir-708	-0.18407	3.02581	-2.23448	0.0345857	0.250085	-4.45986
cin-mir-4178a	-1.27443	-1.00169	-2.23409	0.0346148	0.250119	-4.46061
gga-mir-1799	0.376802	-0.210889	2.23394	0.0346258	0.250119	-4.4609
hsa-mir-148b	-0.365568	1.14078	-2.23356	0.0346539	0.250193	-4.46162
hsa-mir-770	0.292502	-0.143273	2.23309	0.0346889	0.250234	-4.46252
bta-mir-374b	-0.641684	1.29211	-2.23275	0.0347136	0.250234	-4.46316
mml-mir-939	0.35868	2.11112	2.23259	0.034726	0.250234	-4.46347
mmu-mir-770	0.577552	0.848113	2.23231	0.0347467	0.250234	-4.46401
dre-miR-23a	-0.0989991	3.64472	-2.23229	0.0347483	0.250234	-4.46405
mml-mir-451	-0.467827	2.82833	-2.23192	0.0347758	0.250304	-4.46475
ssc-mir-130b	-0.175064	2.93322	-2.23105	0.0348402	0.250639	-4.4664
mdo-mir-140	-0.386963	2.80307	-2.23028	0.0348977	0.250821	-4.46788
ptc-MIR396c	-0.651402	-0.895467	-2.23008	0.0349129	0.250821	-4.46826
oan-mir-15c	-0.485289	1.38441	-2.23	0.0349189	0.250821	-4.46842
ptr-mir-650	0.600529	-0.632832	2.22967	0.0349433	0.250869	-4.46904
mmu-mir-669l	-0.265169	0.202376	-2.22918	0.0349799	0.251004	-4.46997
ptr-mir-593	-1.15943	-1.43488	-2.22885	0.0350049	0.251032	-4.47061
ath-MIR840	-0.464431	-0.414735	-2.22865	0.0350195	0.251032	-4.47098
gga-mir-1560	0.502097	0.601943	2.22763	0.0350964	0.251456	-4.47294
cin-mir-182	-0.469657	-0.438798	-2.2267	0.0351661	0.251728	-4.47471
gga-mir-1696	-0.416096	-0.957244	-2.22658	0.0351746	0.251728	-4.47492
dse-mir-92b	-0.211187	2.62774	-2.22641	0.035188	0.251728	-4.47526
dme-mir-79	-0.379307	0.348202	-2.22571	0.0352402	0.251907	-4.47658
gga-mir-146b	-0.261133	1.88632	-2.2256	0.0352488	0.251907	-4.4768
cin-mir-196 // cin-mir-196	-0.334595	-0.744985	-2.22483	0.0353067	0.252193	-4.47826
ppt-miR1023e-3p	0.560967	0.0897974	2.22421	0.0353538	0.252402	-4.47945
dwi-mir-286	-0.569119	-0.65611	-2.22375	0.035388	0.252485	-4.48031
v49_ENSG00000212539	-0.360091	-0.725811	-2.22358	0.0354013	0.252485	-4.48065
ptr-mir-297	-0.820186	-0.335302	-2.22243	0.0354884	0.252979	-4.48284
hsa-mir-320c-1	-0.282989	0.846982	-2.22153	0.0355565	0.253336	-4.48455
rno-let-7a-1	0.3003	0.9261	2.22105	0.0355929	0.253467	-4.48546
zma-MIR827	-0.268475	-0.870113	-2.2201	0.0356648	0.25385	-4.48726
ptr-mir-130b	-0.181799	2.91193	-2.21974	0.0356925	0.253919	-4.48795
dre-miR-193a	-0.564579	2.28253	-2.21908	0.035743	0.25415	-4.48921
hru-miR-1990	0.370388	-0.615516	2.2177	0.0358479	0.254712	-4.49182
mtr-MIR2677	-0.455072	-0.786343	-2.21757	0.0358581	0.254712	-4.49207
tni-mir-204b	0.351333	0.327666	2.21714	0.0358908	0.254816	-4.49289
ath-MIR838	-0.3738	-0.768524	-2.2164	0.0359477	0.255079	-4.4943
sbi-MIR171f	-0.44923	-0.234392	-2.21619	0.0359641	0.255079	-4.4947
aae-mir-2942	-0.294195	-0.709922	-2.21581	0.0359931	0.255156	-4.49542
tgu-let-7i	-0.103243	3.5361	-2.21479	0.036071	0.255548	-4.49735
rno-miR-125b-3p	0.796074	0.91518	2.21462	0.0360846	0.255548	-4.49768
mml-mir-510	0.398189	0.461837	2.21396	0.0361353	0.255779	-4.49893
bta-mir-105a	0.492305	-0.457097	2.21328	0.0361876	0.255942	-4.50022
ppy-mir-888	-0.370235	-0.628663	-2.21319	0.0361948	0.255942	-4.5004
ccl-miR168	0.72532	0.256589	2.21236	0.0362587	0.256244	-4.50197
mmu-mir-3474	0.317215	-0.344625	2.21198	0.0362879	0.256244	-4.50269
eca-mir-30d	0.104373	3.40779	2.21193	0.036292	0.256244	-4.50279
mml-mir-297	-0.814512	-0.582565	-2.21132	0.036339	0.256447	-4.50394
hsa-mir-2276	0.265376	0.176167	2.20982	0.0364555	0.257122	-4.50679
hsa-mir-1203	0.336658	-0.652935	2.20962	0.0364711	0.257122	-4.50717
[truncated: 12,094 more rows]

## Sheet: GSE109368
logFC	AveExpr	t	P.Value	adj.P.Val	B
hsa-miR-126	-2.00322	13.7419	-16.5508	7.34e-38	5.32e-35	75.4568
hsa-miR-30a	-1.67465	10.5703	-14.0296	1.34e-30	4.86e-28	58.9163
hsa-miR-520e	-4.44142	5.01472	-13.6092	2.24e-29	5.42e-27	56.1288
hsa-miR-21	1.98491	14.0402	13.0329	1.07e-27	1.94e-25	52.3028
hsa-miR-218	-2.06947	6.3334	-12.882	2.95e-27	4.27e-25	51.3015
hsa-miR-30d	-1.48826	9.32326	-12.377	2.95e-27	1.05e-23	47.9525
hsa-miR-96	1.77291	8.12836	11.9167	2.95e-27	1.95e-22	44.9075
hsa-miR-451	-2.52773	12.1291	-11.7069	2.95e-27	6.31e-22	43.5234
hsa-miR-195	-1.2946	7.98996	-11.7031	2.95e-27	6.31e-22	43.4986
hsa-miR-302e	-2.1923	2.40359	-11.0395	2.95e-27	4.36e-20	39.1431
hsa-miR-1979	1.16109	7.64946	11.0348	2.95e-27	4.36e-20	39.1127
hsa-miR-145	-1.22373	10.8017	-10.2888	2.95e-27	5.33e-18	34.2744
hsa-miR-335	-1.03792	7.31287	-10.1281	2.95e-27	1.4e-17	33.2425
hsa-miR-9	3.40649	3.26493	9.60461	2.95e-27	3.79e-16	29.9122
hsa-miR-497	-1.11142	8.40252	-9.58474	2.95e-27	4.01e-16	29.7868
hsa-let-7i	0.716554	10.9944	9.43096	2.95e-27	1e-15	28.8194
hsa-miR-1	-1.87322	5.04894	-9.33814	2.95e-27	1.7e-15	28.2379
hsa-miR-598	-1.44339	3.66144	-8.90412	2.95e-27	2.46e-14	25.5461
hsa-miR-193b	1.04933	6.39289	8.85023	2.95e-27	3.26e-14	25.2151
hsa-miR-140-5p	-0.605763	7.36564	-8.56434	2.95e-27	1.82e-13	23.4727
ebv-miR-BART9	-1.82696	2.39188	-8.49466	2.95e-27	2.65e-13	23.0516
hsa-miR-143	-1.01313	10.2152	-8.41489	2.95e-27	4.12e-13	22.5712
hsa-miR-1260	1.2109	10.2595	8.14501	2.95e-27	2.02e-12	20.9607
hsa-miR-30c	-1.2848	8.56151	-7.96606	2.95e-27	5.59e-12	19.906
hsa-miR-210	2.41199	3.93958	7.96153	2.95e-27	5.59e-12	19.8794
hsa-miR-302f	-1.5339	1.45307	-7.898	2.95e-27	7.84e-12	19.5078
hsa-miR-135a	-2.67815	3.72265	-7.75026	2.95e-27	1.81e-11	18.6489
hsa-miR-30b	-0.906863	12.1982	-7.4784	2.95e-27	8.53e-11	17.0896
hsa-miR-1274a	1.50542	10.3419	7.44535	2.95e-27	9.97e-11	16.902
hsa-miR-140-3p	-1.61711	3.36638	-7.39997	2.95e-27	1.25e-10	16.6451
hsa-miR-183	1.46763	5.25011	7.13791	2.95e-27	5.41e-10	15.1781
hsa-miR-223	-1.08973	10.5103	-7.05861	2.95e-27	8.19e-10	14.7399
hsa-miR-106b	0.883846	8.44487	6.9983	2.95e-27	1.11e-09	14.4084
hsa-miR-301b	1.58573	1.97549	6.978	2.95e-27	1.21e-09	14.2973
hsa-let-7c	-0.66775	9.07152	-6.89092	2.95e-27	1.91e-09	13.8224
hsa-miR-26b	-0.478439	9.22559	-6.88595	2.95e-27	1.91e-09	13.7954
hsa-miR-130a	-1.48107	4.74237	-6.67891	2.95e-27	5.8e-09	12.6807
hsa-miR-937	-1.10798	0.9832	-6.59041	2.95e-27	9.14e-09	12.2104
hsa-miR-130b	1.4836	3.87614	6.45015	2.95e-27	1.89e-08	11.4728
hsa-miR-361-5p	-0.4764	6.6665	-6.43288	2.95e-27	2.03e-08	11.3827
hsa-miR-224	-0.783425	5.12212	-6.36707	2.95e-27	2.79e-08	11.0406
hsa-miR-99a	-0.875338	9.14902	-6.36346	2.95e-27	2.79e-08	11.0219
hsa-miR-23a	-0.476987	11.3364	-6.31299	2.95e-27	3.56e-08	10.7612
hsa-miR-31	2.04027	3.29077	6.28275	2.95e-27	4.08e-08	10.6055
hsa-miR-136	1.19619	3.82136	6.2589	2.95e-27	4.5e-08	10.4831
hsa-miR-144	-1.51389	8.36536	-6.25317	2.95e-27	4.5e-08	10.4538
hsa-miR-181c	-0.835757	5.05057	-6.24833	2.95e-27	4.5e-08	10.429
hsa-miR-1915	-1.84865	2.75876	-6.24767	2.95e-27	4.5e-08	10.4256
hsa-miR-142-5p	0.775584	7.86014	6.22806	2.95e-27	4.88e-08	10.3253
hsa-miR-19b	0.508046	10.7586	6.20536	2.95e-27	5.39e-08	10.2095
hsa-miR-1243	-0.955848	0.959875	-6.06381	2.95e-27	1.1e-07	9.49321
hsa-miR-190b	-1.34951	3.02155	-6.03101	2.95e-27	1.28e-07	9.3288
hsa-miR-1274b	1.11382	10.3805	5.88806	2.95e-27	2.6e-07	8.6191
hsa-miR-141	0.853726	8.80566	5.80183	2.95e-27	3.94e-07	8.19656
hsa-miR-525-5p	-1.24397	2.45497	-5.69355	2.95e-27	6.61e-07	7.67198
hsa-miR-328	-1.05208	4.00073	-5.69106	2.95e-27	6.61e-07	7.65999
hsa-miR-532-5p	-0.559295	5.19331	-5.65399	2.95e-27	7.8e-07	7.482
hsa-miR-148a	0.590846	10.1159	5.62206	2.95e-27	8.97e-07	7.32936
ebv-miR-BART2-5p	-0.728126	0.695858	-5.61259	2.95e-27	9.23e-07	7.2842
hsa-miR-602	0.689797	0.601113	5.60362	2.95e-27	9.49e-07	7.24149
hsa-miR-23b	-0.469345	10.0161	-5.53824	2.95e-27	1.28e-06	6.9315
hsa-miR-1225-3p	-1.06603	2.06778	-5.42671	2.95e-27	2.17e-06	6.40867
hsa-miR-551b	-1.09594	3.00913	-5.42081	2.95e-27	2.19e-06	6.38125
hsa-miR-196a	1.72985	1.12939	5.40796	2.95e-27	2.3e-06	6.32152
hsa-let-7d	-0.262163	10.4859	-5.1095	2.95e-27	9.21e-06	4.96386
hsa-miR-503	1.03384	1.28174	5.07821	2.95e-27	1.05e-05	4.82479
hsa-miR-1975	0.698266	6.78359	5.04824	2.95e-27	1.18e-05	4.69222
hsa-miR-34c-5p	-1.15029	5.33121	-5.03811	2.95e-27	1.22e-05	4.64752
hsa-miR-122	-0.518027	4.95658	-5.03609	2.95e-27	1.22e-05	4.63862
hsa-miR-1178	-1.31569	2.22765	-4.93451	2.95e-27	1.9e-05	4.19446
hsa-miR-34c-3p	-1.32842	1.9369	-4.87728	2.95e-27	2.42e-05	3.94722
hsa-miR-220a	-0.97012	1.8623	-4.84621	2.95e-27	2.74e-05	3.81395
hsa-miR-134	-0.988457	2.68149	-4.82275	2.95e-27	3e-05	3.71374
hsa-miR-1308	-1.12235	3.60673	-4.71513	2.95e-27	4.75e-05	3.25881
hsa-miR-1246	2.29644	3.94898	4.6834	2.95e-27	5.39e-05	3.1262
hsa-miR-452	-0.945514	4.13856	-4.60376	2.95e-27	7.5e-05	2.79645
hsa-miR-135b	1.03856	6.532	4.5473	2.95e-27	9.42e-05	2.56536
hsa-miR-320d	-0.461489	0.444803	-4.51397	2.95e-27	0.000106704	2.42999
hsa-miR-29c	-0.413866	10.0679	-4.51181	2.95e-27	0.000106704	2.42126
hsa-miR-203	-0.945702	6.53653	-4.49124	2.95e-27	0.000114932	2.33817
hsa-miR-32	1.44146	2.64138	4.42464	2.95e-27	0.00015009	2.07115
hsa-miR-139-5p	-0.616481	5.53148	-4.25799	2.95e-27	0.000294307	1.41712
hsa-miR-532-3p	-0.923923	4.27509	-4.19866	2.95e-27	0.000369448	1.18918
hsa-miR-155	0.467342	6.32229	4.18442	2.95e-27	0.000386504	1.13487
hsa-miR-99b	-0.53354	8.01373	-4.16817	2.95e-27	0.000407608	1.07308
hsa-let-7b	-0.261857	12.29	-4.11511	2.95e-27	0.000497488	0.872672
hsa-miR-29a	0.296212	12.173	4.10534	2.95e-27	0.000511138	0.836
kshv-miR-K12-6-5p	1.26686	4.40096	4.05374	2.95e-27	0.00061244	0.64353
hsa-miR-574-5p	0.47981	5.11025	4.05357	2.95e-27	0.00061244	0.642913
hsa-miR-146a	0.375081	8.89115	4.0083	2.95e-27	0.000722504	0.475716
hsa-miR-891a	0.687635	1.0388	3.96485	2.95e-27	0.000845264	0.316714
hsa-miR-142-3p	0.947833	10.8788	3.95333	2.95e-27	0.000873943	0.274813
hsa-miR-1253	-0.50358	0.726312	-3.91646	2.95e-27	0.000995626	0.141356
hsa-miR-522	-0.599975	0.769681	-3.89229	2.95e-27	0.00107995	0.0544547
hsa-miR-200b	0.618853	9.42784	3.88084	2.95e-27	0.00111602	0.0134409
hsa-miR-18a	0.619123	3.98404	3.87769	2.95e-27	0.00111764	0.00218284
hsa-miR-181a	-0.338984	10.4499	-3.86464	2.95e-27	0.00116209	-0.0444049
hsa-miR-582-5p	-0.851576	3.71543	-3.77647	2.95e-27	0.00160037	-0.355708
hsa-miR-101	-0.503718	8.37335	-3.6867	2.95e-27	0.00220444	-0.666351
hsa-miR-337-5p	0.591471	0.88528	3.67112	2.95e-27	0.00230978	-0.719607
hsa-miR-200c	0.675643	10.0549	3.65568	2.95e-27	0.00241875	-0.772204
hsa-miR-342-3p	-0.459108	9.1483	-3.64151	2.95e-27	0.00252108	-0.820308
hsa-miR-520d-3p	-0.324856	0.453046	-3.6166	2.95e-27	0.00273117	-0.904482
hsa-miR-1974	1.40056	4.64527	3.61078	2.95e-27	0.00276205	-0.924066
hsa-miR-220b	-0.464243	0.628533	-3.57895	2.95e-27	0.00306583	-1.03073
hsa-miR-369-3p	0.80036	2.17331	3.50769	2.95e-27	0.00390839	-1.26657
hsa-miR-146b-5p	-0.388527	6.16376	-3.4964	2.95e-27	0.00402836	-1.30356
hsa-miR-200a	0.49233	8.44632	3.4643	2.95e-27	0.00446465	-1.40816
hsa-miR-374b	-0.301954	7.44272	-3.45137	2.95e-27	0.00462715	-1.45007
hsa-miR-7	0.549578	0.570457	3.44852	2.95e-27	0.00463057	-1.45927
hsa-miR-660	-0.318724	5.99751	-3.42392	2.95e-27	0.00499652	-1.53855
hsa-miR-1275	0.757209	2.60115	3.41451	2.95e-27	0.00511518	-1.56874
hsa-miR-663b	-0.763988	3.19319	-3.38951	2.95e-27	0.00552427	-1.64858
hsa-miR-361-3p	-0.317815	5.24405	-3.36142	2.95e-27	0.00597679	-1.73771
hsa-miR-29b	0.385503	7.24275	3.36131	2.95e-27	0.00597679	-1.73805
hsa-miR-486-3p	-0.395069	0.59372	-3.3567	2.95e-27	0.00601877	-1.7526
hsa-miR-1294	-0.33574	0.425732	-3.34991	2.95e-27	0.00610661	-1.77402
hsa-miR-1973	0.462969	0.609475	3.33205	2.95e-27	0.00643243	-1.83016
hsa-miR-1977	0.669037	1.0649	3.30365	2.95e-27	0.00701899	-1.91891
hsa-miR-95	-0.822633	4.1111	-3.2639	2.95e-27	0.00794976	-2.04198
hsa-miR-1912	-0.698496	2.10607	-3.20964	2.95e-27	0.00943375	-2.20785
hsa-miR-1539	-0.27471	0.404247	-3.1889	2.95e-27	0.0100148	-2.2706
hsa-miR-1206	0.601357	3.55919	3.18251	2.95e-27	0.0101429	-2.28985
hsa-miR-515-5p	-0.4181	0.675053	-3.16876	2.95e-27	0.0105222	-2.33116
hsa-miR-1290	0.535838	0.7869	3.16271	2.95e-27	0.0106456	-2.34931
hsa-miR-720	0.395132	15.4618	3.08427	2.95e-27	0.0135952	-2.58159
hsa-miR-193a-5p	-0.520864	1.0401	-3.07522	2.95e-27	0.0138828	-2.60806
kshv-miR-K12-6-3p	0.404537	0.623867	3.05389	2.95e-27	0.0147389	-2.67015
hsa-miR-125a-5p	-0.262469	8.98225	-3.00774	2.95e-27	0.0169109	-2.80317
hsa-miR-377	0.610812	5.18485	3.00195	2.95e-27	0.0170625	-2.81971
hsa-miR-25	0.265273	9.11994	2.99996	2.95e-27	0.0170625	-2.8254
hsa-miR-455-5p	-0.529269	4.78472	-2.95006	2.95e-27	0.0197691	-2.96682
hsa-miR-93	0.381807	7.06008	2.93403	2.95e-27	0.0206127	-3.0118
hsa-miR-92a	0.311872	10.8911	2.92471	2.95e-27	0.0210525	-3.03786
hsa-miR-199a-5p	0.50608	8.28136	2.89247	2.95e-27	0.0230324	-3.12736
hsa-miR-891b	0.708628	2.26486	2.89038	2.95e-27	0.0230324	-3.13314
hsa-miR-573	0.313332	0.486362	2.86647	2.95e-27	0.0245807	-3.19891
hsa-miR-708	1.28511	3.80218	2.84139	2.95e-27	0.0263148	-3.26737
hsa-miR-656	0.597319	2.49711	2.82228	2.95e-27	0.027662	-3.31916
hsa-miR-197	-0.568505	3.60164	-2.81192	2.95e-27	0.0283251	-3.3471
hsa-miR-487b	0.600309	1.48146	2.78583	2.95e-27	0.0303855	-3.41705
hsa-miR-623	-0.457596	0.935233	-2.76413	2.95e-27	0.0321626	-3.47477
hsa-miR-378	-0.589018	4.77892	-2.75938	2.95e-27	0.0323857	-3.48734
hsv1-miR-H3	0.61024	1.97575	2.75535	2.95e-27	0.0325428	-3.498
hsa-miR-27b	-1.4112	9.59952	-2.72178	2.95e-27	0.0356422	-3.58622
hsa-miR-345	0.5778	3.42391	2.67372	2.95e-27	0.0406603	-3.71081
hsa-miR-764	-0.394041	0.828316	-2.6617	2.95e-27	0.0417959	-3.74164
hsa-miR-584	-0.507064	1.59815	-2.64399	2.95e-27	0.0436605	-3.78684
hsa-miR-1226	-0.349178	0.63077	-2.64162	2.95e-27	0.0436605	-3.79287
hsa-miR-127-3p	0.708475	1.65051	2.63875	2.95e-27	0.0437239	-3.80016
hsa-miR-454	-0.498966	4.97556	-2.6324	2.95e-27	0.0442223	-3.81625
hsa-miR-221	-0.274823	8.16629	-2.62996	2.95e-27	0.0442357	-3.82243
hsa-miR-649	0.561124	1.366	2.61674	2.95e-27	0.0456185	-3.85583
hsa-miR-421	0.565353	1.57168	2.60751	2.95e-27	0.0465159	-3.87906
hsa-miR-2114	-0.471153	1.3459	-2.59924	2.95e-27	0.0473011	-3.8998
hsa-miR-483-3p	0.207906	0.341144	2.59215	2.95e-27	0.0476564	-3.91753
hsa-miR-137	0.801036	3.05453	2.59199	2.95e-27	0.0476564	-3.91792
hsa-miR-718	-0.170257	0.331943	-2.56154	2.95e-27	0.0515489	-3.99359
hsa-miR-450a	0.405953	5.12381	2.53934	2.95e-27	0.0544679	-4.04821
hsa-miR-449b	0.298558	0.461955	2.53497	2.95e-27	0.0547828	-4.05891
hsa-miR-196b	0.826645	2.7818	2.52586	2.95e-27	0.055823	-4.08116
hsa-miR-614	-0.190842	0.368001	-2.52085	2.95e-27	0.0562464	-4.09337
hsa-miR-154	-0.501766	3.98158	-2.51208	2.95e-27	0.0572605	-4.11469
hsa-miR-518e	0.523221	1.46179	2.50581	2.95e-27	0.057895	-4.12989
hsa-miR-301a	0.254494	6.24741	2.49939	2.95e-27	0.0585592	-4.1454
hsa-miR-578	0.331881	0.662291	2.48979	2.95e-27	0.0597469	-4.16855
hsa-miR-1913	-0.266172	0.499619	-2.4875	2.95e-27	0.0597594	-4.17405
hsa-miR-499-5p	-0.540294	1.84717	-2.47581	2.95e-27	0.0613153	-4.20209
hsa-miR-187	0.45883	0.977301	2.4591	2.95e-27	0.0632339	-4.24198
hsa-miR-1321	-0.118011	0.262398	-2.45874	2.95e-27	0.0632339	-4.24283
hsa-miR-146b-3p	-0.291794	0.483505	-2.45783	2.95e-27	0.0632339	-4.24498
hsa-miR-376a	0.505327	5.23661	2.45289	2.95e-27	0.0637077	-4.25673
hsa-miR-591	0.371031	0.788086	2.43564	2.95e-27	0.0663353	-4.29752
ebv-miR-BART8	0.460559	1.31429	2.41694	2.95e-27	0.0693247	-4.34145
hsa-miR-133b	0.232746	0.478076	2.38105	2.95e-27	0.0757886	-4.42487
hsa-miR-629	0.510579	2.49037	2.37215	2.95e-27	0.076739	-4.44538
hsa-miR-2113	0.212033	0.40321	2.37197	2.95e-27	0.076739	-4.44578
hsa-miR-429	0.487011	5.52029	2.35498	2.95e-27	0.0794911	-4.48473
hsa-miR-128	0.519268	3.58171	2.35419	2.95e-27	0.0794911	-4.48652
hsa-miR-18b	0.584606	1.89168	2.34528	2.95e-27	0.0809045	-4.50683
hsa-miR-455-3p	-0.311351	5.36635	-2.31182	2.95e-27	0.0877301	-4.58246
hsa-miR-647	-0.174022	0.332886	-2.30366	2.95e-27	0.0890955	-4.60073
hsa-miR-431	0.323992	0.596302	2.30077	2.95e-27	0.0892675	-4.60719
hsa-miR-511	-0.17256	0.355069	-2.29572	2.95e-27	0.0899395	-4.61848
hsa-miR-562	-0.300682	0.791867	-2.28775	2.95e-27	0.091293	-4.63621
ebv-miR-BART16	0.590835	2.16353	2.28412	2.95e-27	0.0916476	-4.64428
hsa-miR-639	0.477038	1.71866	2.27941	2.95e-27	0.0922588	-4.65473
hsa-let-7e	-0.169191	8.99498	-2.23598	2.95e-27	0.10242	-4.75007
hsa-miR-759	-0.27879	0.670074	-2.22346	2.95e-27	0.104576	-4.77723
hsa-miR-208a	-0.493276	1.88089	-2.22344	2.95e-27	0.104576	-4.77726
hsa-miR-554	-0.0693016	0.224371	-2.21522	2.95e-27	0.106186	-4.79502
hsa-miR-375	0.515942	7.88991	2.21019	2.95e-27	0.106966	-4.80586
hsa-miR-1307	-0.289762	0.714192	-2.19749	2.95e-27	0.109823	-4.8331
hsa-miR-324-3p	-0.372417	3.55491	-2.19192	2.95e-27	0.110664	-4.845
hcmv-miR-UL70-3p	-0.427684	2.31436	-2.19025	2.95e-27	0.110664	-4.84858
hsa-miR-214	0.607971	3.89702	2.17858	2.95e-27	0.113317	-4.8734
hsa-miR-326	-0.372043	1.17223	-2.175	2.95e-27	0.11374	-4.88099
hsa-miR-889	0.209547	0.373965	2.17145	2.95e-27	0.114159	-4.88851
hsa-miR-184	-0.134656	0.263231	-2.16695	2.95e-27	0.114847	-4.89802
hsa-miR-484	0.199525	5.51127	2.15711	2.95e-27	0.116697	-4.91876
hsa-miR-654-5p	-0.251453	0.518109	-2.15635	2.95e-27	0.116697	-4.92036
hsa-miR-1978	0.131348	0.27372	2.14634	2.95e-27	0.118992	-4.94135
hsa-miR-1910	-0.199217	0.413867	-2.13803	2.95e-27	0.120827	-4.95871
hsa-miR-493	-0.534657	4.21924	-2.12446	2.95e-27	0.123986	-4.9869
hsa-miR-193a-3p	-0.655956	1.87224	-2.12334	2.95e-27	0.123986	-4.98923
hsa-miR-2117	0.465357	2.70135	2.1208	2.95e-27	0.124103	-4.99448
hsa-miR-519d	0.137574	0.280583	2.11894	2.95e-27	0.124103	-4.99834
hsa-miR-382	0.144543	0.255909	2.10752	2.95e-27	0.126954	-5.02189
hsa-miR-219-5p	0.187019	0.389308	2.09248	2.95e-27	0.130626	-5.0527
hcmv-miR-UL36	-0.165042	0.405157	-2.09165	2.95e-27	0.130626	-5.05441
hsa-miR-302b	-0.145011	0.295676	-2.0843	2.95e-27	0.132309	-5.06938
hsa-miR-501-3p	-0.476337	2.40167	-2.08158	2.95e-27	0.132543	-5.07491
hsa-miR-924	-0.0805776	0.231591	-2.07659	2.95e-27	0.1335	-5.08505
hsa-miR-204	-0.384832	0.885943	-2.06976	2.95e-27	0.135053	-5.09888
hsa-miR-515-3p	0.448493	2.13556	2.06316	2.95e-27	0.136545	-5.11219
hsa-miR-132	0.641575	6.46331	2.05804	2.95e-27	0.137572	-5.1225
ebv-miR-BART19-3p	-0.187475	0.428681	-2.04903	2.95e-27	0.139885	-5.14059
hsa-miR-19a	0.629495	4.97394	2.03594	2.95e-27	0.143204	-5.1667
hsa-miR-222	-0.194448	8.80648	-2.03516	2.95e-27	0.143204	-5.16826
hsa-miR-1470	0.0348264	0.195943	2.0132	2.95e-27	0.149925	-5.21172
hsa-miR-1236	-0.150425	0.345	-2.01165	2.95e-27	0.149925	-5.21477
hsa-miR-487a	0.271215	0.588228	2.00385	2.95e-27	0.151981	-5.23008
hsa-miR-1228	-0.0454962	0.202558	-1.99511	2.95e-27	0.153293	-5.24719
hsa-miR-613	-0.279624	0.692706	-1.99442	2.95e-27	0.153293	-5.24852
hsa-miR-633	0.431936	1.14081	1.99435	2.95e-27	0.153293	-5.24866
hsa-miR-2052	-0.11088	0.234812	-1.99084	2.95e-27	0.153736	-5.25551
hsa-miR-92b	-0.133125	5.74568	-1.98928	2.95e-27	0.153736	-5.25855
hsa-miR-425	0.451791	5.67189	1.98203	2.95e-27	0.155644	-5.27264
hsa-miR-370	0.208829	0.499016	1.97414	2.95e-27	0.157802	-5.2879
hsa-miR-320c	-0.604802	0.764195	-1.94736	2.95e-27	0.167037	-5.33931
hsa-miR-423-5p	-0.130024	7.7444	-1.92848	2.95e-27	0.173591	-5.37515
hsa-miR-651	0.360454	4.41649	1.91851	2.95e-27	0.176777	-5.39395
hsa-miR-1287	0.268439	0.637004	1.90626	2.95e-27	0.180929	-5.4169
hsa-miR-523	0.505642	3.21988	1.89438	2.95e-27	0.185009	-5.43903
hsa-miR-16	-0.296967	12.7002	-1.86283	2.95e-27	0.197586	-5.49716
hsa-miR-362-5p	-0.262873	4.38211	-1.86052	2.95e-27	0.197755	-5.50139
ebv-miR-BART17-3p	-0.219971	0.497846	-1.84826	2.95e-27	0.202302	-5.52369
hsa-miR-548p	0.0273712	0.193718	1.84088	2.95e-27	0.20438	-5.53705
hsa-miR-192	0.785253	2.56048	1.83976	2.95e-27	0.20438	-5.53907
hsa-miR-30e	0.150591	8.5707	1.83482	2.95e-27	0.205507	-5.54798
hsa-miR-1185	0.0955931	0.226836	1.83308	2.95e-27	0.205507	-5.55111
hsa-miR-424	0.424148	3.51821	1.83153	2.95e-27	0.205507	-5.55391
hsa-miR-583	0.0736433	0.249938	1.82965	2.95e-27	0.205507	-5.55729
hsa-miR-34a	0.166837	9.09972	1.82027	2.95e-27	0.208882	-5.57408
hsa-miR-574-3p	-0.331719	6.52312	-1.81741	2.95e-27	0.209325	-5.57919
hsa-miR-410	0.369999	1.51033	1.81263	2.95e-27	0.210648	-5.58772
hsa-miR-450b-5p	-0.302379	3.88111	-1.80742	2.95e-27	0.212174	-5.59699
ebv-miR-BART14	-0.233224	0.658147	-1.80436	2.95e-27	0.212512	-5.6024
hsa-miR-590-3p	0.480047	2.48395	1.80295	2.95e-27	0.212512	-5.60491
hsa-miR-127-5p	0.17312	0.427561	1.80071	2.95e-27	0.212686	-5.60887
hsa-miR-609	0.154466	0.390693	1.79247	2.95e-27	0.214938	-5.62341
hsa-miR-548a-3p	0.413531	2.25796	1.79211	2.95e-27	0.214938	-5.62404
hsa-miR-922	0.0983125	0.246376	1.78627	2.95e-27	0.216793	-5.63432
hsa-miR-615-3p	0.1191	0.322532	1.78283	2.95e-27	0.217536	-5.64035
hsa-miR-644	0.339882	1.12854	1.77469	2.95e-27	0.220487	-5.65457
hsa-miR-296-3p	-0.0496456	0.204598	-1.77173	2.95e-27	0.221019	-5.65974
hsa-miR-376c	0.351113	5.51747	1.76427	2.95e-27	0.223684	-5.6727
ebv-miR-BART7	0.139094	0.397572	1.76053	2.95e-27	0.224013	-5.67917
hsa-miR-1297	0.364956	4.12635	1.75993	2.95e-27	0.224013	-5.68022
hsa-miR-27a	-0.286142	8.36431	-1.75339	2.95e-27	0.226268	-5.69152
hsa-miR-548b-3p	-0.307037	3.31871	-1.751	2.95e-27	0.226367	-5.69562
hsa-miR-488	0.0391719	0.198659	1.74815	2.95e-27	0.226367	-5.70054
hsa-miR-642	-0.349329	1.59947	-1.74776	2.95e-27	0.226367	-5.7012
hsa-miR-15b	-0.172738	8.83267	-1.74277	2.95e-27	0.227016	-5.70976
hsa-miR-2053	0.173605	0.41062	1.7403	2.95e-27	0.227016	-5.71399
hsa-miR-518c	0.128641	0.306063	1.73939	2.95e-27	0.227016	-5.71555
hsa-miR-525-3p	0.103992	0.302689	1.73924	2.95e-27	0.227016	-5.7158
ebv-miR-BART6-5p	0.343237	3.07723	1.73262	2.95e-27	0.229343	-5.72711
hsa-miR-105	0.374185	1.34354	1.72534	2.95e-27	0.232008	-5.7395
ebv-miR-BART21-5p	-0.110695	0.287162	-1.71418	2.95e-27	0.236593	-5.75837
hsa-miR-1291	-0.170212	0.502252	-1.71243	2.95e-27	0.236593	-5.76133
hsa-miR-557	0.0948324	0.254216	1.70587	2.95e-27	0.238473	-5.77235
hsa-miR-492	0.162049	0.396562	1.70187	2.95e-27	0.238473	-5.77907
hsa-miR-556-5p	-0.247155	0.700021	-1.70184	2.95e-27	0.238473	-5.77912
hsa-miR-1296	0.0437875	0.20716	1.70158	2.95e-27	0.238473	-5.77956
hsa-miR-185	-0.384874	4.37543	-1.69751	2.95e-27	0.239622	-5.78636
hsa-miR-507	0.0601972	0.224706	1.69464	2.95e-27	0.240182	-5.79116
hsa-miR-1908	0.0915886	0.238408	1.6777	2.95e-27	0.247827	-5.81927
hsa-miR-372	0.262275	0.498133	1.67554	2.95e-27	0.24804	-5.82285
hsa-miR-601	-0.296067	1.13241	-1.67043	2.95e-27	0.249758	-5.83126
hsa-miR-548o	0.175557	0.442161	1.66466	2.95e-27	0.250784	-5.84073
hsa-miR-576-3p	0.233472	0.809521	1.66409	2.95e-27	0.250784	-5.84167
hsa-miR-520a-5p	0.153831	0.410412	1.66322	2.95e-27	0.250784	-5.84309
hsa-miR-490-3p	0.586	3.69582	1.64138	2.95e-27	0.261259	-5.87864
hsa-miR-337-3p	0.357888	1.47098	1.63034	2.95e-27	0.265639	-5.89644
hsa-let-7f	-0.343948	9.20053	-1.62969	2.95e-27	0.265639	-5.89748
hsa-miR-133a	-0.695547	5.18298	-1.62772	2.95e-27	0.265768	-5.90065
hsa-miR-26a	-0.179751	13.5784	-1.62122	2.95e-27	0.268334	-5.91106
hsa-miR-626	-0.465166	3.19449	-1.61936	2.95e-27	0.268404	-5.91402
hsa-miR-504	-0.229913	0.712756	-1.60962	2.95e-27	0.272753	-5.92952
hsa-miR-548f	0.347273	1.33227	1.58169	2.95e-27	0.28638	-5.97348
hsa-miR-339-3p	-0.301222	1.47868	-1.58166	2.95e-27	0.28638	-5.97351
hsa-miR-890	-0.470054	2.48207	-1.56521	2.95e-27	0.293834	-5.99905
hsa-miR-483-5p	0.0784121	0.247718	1.56517	2.95e-27	0.293834	-5.99912
hsa-miR-494	0.687746	1.78774	1.5609	2.95e-27	0.2953	-6.0057
hsa-miR-1299	0.258669	1.03244	1.54796	2.95e-27	0.301851	-6.02556
hsa-miR-147	-0.138509	0.456934	-1.53922	2.95e-27	0.305999	-6.03887
hsa-miR-617	0.0698979	0.253066	1.52419	2.95e-27	0.313983	-6.06159
hsa-miR-548h	-0.309749	2.76162	-1.52112	2.95e-27	0.314218	-6.0662
hsa-miR-186	-0.155663	7.04573	-1.51862	2.95e-27	0.314218	-6.06997
hsa-miR-1305	0.325718	1.71802	1.51861	2.95e-27	0.314218	-6.06998
hsa-miR-302c	0.216761	0.690748	1.51481	2.95e-27	0.314452	-6.07566
hsa-miR-600	0.294052	3.13508	1.51478	2.95e-27	0.314452	-6.07571
hsa-miR-551a	0.215882	0.771195	1.4969	2.95e-27	0.324348	-6.10231
hsa-miR-380	-0.0441056	0.21081	-1.48588	2.95e-27	0.330145	-6.11854
hsa-miR-1268	-0.192538	0.692318	-1.4817	2.95e-27	0.331686	-6.12467
hsa-miR-627	0.335378	2.36439	1.47624	2.95e-27	0.334045	-6.13265
hsa-miR-555	0.212432	0.712963	1.4624	2.95e-27	0.341521	-6.15274
hsa-miR-449c	0.0491069	0.203203	1.46107	2.95e-27	0.341521	-6.15467
hsa-miR-1282	0.173201	0.539922	1.45803	2.95e-27	0.342367	-6.15905
hsa-miR-329	-0.138601	0.425608	-1.45236	2.95e-27	0.343984	-6.16721
hsa-miR-1200	0.0914542	0.280754	1.45209	2.95e-27	0.343984	-6.16759
hsa-miR-548a-5p	-0.286508	0.964803	-1.44809	2.95e-27	0.345389	-6.17332
hsa-let-7g	0.11193	11.5633	1.4465	2.95e-27	0.345389	-6.1756
hsa-miR-367	0.17652	0.568584	1.44219	2.95e-27	0.346691	-6.18176
hsa-miR-548k	-0.0540711	0.228804	-1.44108	2.95e-27	0.346691	-6.18334
hsa-miR-379	0.246038	3.80297	1.43085	2.95e-27	0.352237	-6.19786
hsv1-miR-H7	-0.255752	1.02889	-1.41805	2.95e-27	0.358438	-6.2159
hsa-miR-599	-0.199443	0.652001	-1.41803	2.95e-27	0.358438	-6.21593
mcv-miR-M1-5p	-0.306466	1.2634	-1.41464	2.95e-27	0.359424	-6.22067
hsa-miR-299-3p	0.0114487	0.184059	1.41315	2.95e-27	0.359424	-6.22276
hsa-miR-921	-0.0332379	0.196983	-1.4108	2.95e-27	0.359861	-6.22604
hsa-miR-433	0.0766462	0.244107	1.40092	2.95e-27	0.365103	-6.23977
hsa-miR-365	0.359481	3.63325	1.39955	2.95e-27	0.365103	-6.24168
hsa-miR-1279	0.0608472	0.269773	1.39108	2.95e-27	0.368633	-6.25337
hsa-miR-592	-0.366545	3.34837	-1.39092	2.95e-27	0.368633	-6.2536
hsa-miR-548e	0.146015	0.389966	1.38528	2.95e-27	0.371002	-6.26134
hsa-miR-191	0.151048	7.84217	1.38404	2.95e-27	0.371002	-6.26303
hsa-miR-1227	-0.0912709	0.280681	-1.36722	2.95e-27	0.380694	-6.28594
ebv-miR-BART12	0.012476	0.184581	1.36611	2.95e-27	0.380694	-6.28743
hsa-miR-1179	-0.141734	0.482879	-1.36477	2.95e-27	0.380694	-6.28924
hsv1-miR-H8	0.327487	2.28549	1.35749	2.95e-27	0.384554	-6.29905
hsa-miR-638	-0.127919	0.44264	-1.3475	2.95e-27	0.390333	-6.31244
hsa-miR-1272	0.1336	0.460406	1.34178	2.95e-27	0.39316	-6.32005
hsa-miR-489	0.00790151	0.182255	1.33999	2.95e-27	0.393241	-6.32242
hsa-miR-519c-3p	0.0542357	0.210108	1.3343	2.95e-27	0.396026	-6.32996
hsa-miR-608	0.0477579	0.224592	1.33269	2.95e-27	0.396026	-6.33209
hsa-miR-331-3p	0.14197	7.02877	1.32525	2.95e-27	0.400097	-6.34188
hsa-miR-2054	0.203753	0.978115	1.3162	2.95e-27	0.404412	-6.35372
hsa-miR-663	0.3389	1.2119	1.31585	2.95e-27	0.404412	-6.35418
hsa-miR-1203	0.250745	1.24454	1.31263	2.95e-27	0.405522	-6.35837
hsa-miR-1251	0.246646	1.20225	1.31082	2.95e-27	0.405623	-6.36072
hsa-miR-646	0.132923	0.45539	1.30683	2.95e-27	0.407286	-6.36589
hsa-miR-874	-0.256578	1.41976	-1.29628	2.95e-27	0.413684	-6.3795
hsa-miR-559	-0.023138	0.191566	-1.28873	2.95e-27	0.417959	-6.38918
hsa-miR-589	0.0959635	0.33116	1.28162	2.95e-27	0.421937	-6.39823
hsv1-miR-H1	0.283309	2.82089	1.27937	2.95e-27	0.422362	-6.40108
hsa-miR-802	-0.150577	0.536531	-1.27352	2.95e-27	0.425443	-6.40849
hsa-miR-767-5p	0.196323	0.764951	1.26806	2.95e-27	0.428242	-6.41536
hsa-miR-610	-0.0453756	0.215231	-1.26376	2.95e-27	0.430201	-6.42076
hsa-miR-124	0.0754975	0.273907	1.25904	2.95e-27	0.432468	-6.42666
hsa-miR-499-3p	-0.0284266	0.194166	-1.25643	2.95e-27	0.433175	-6.42991
hsa-miR-490-5p	-0.34457	2.80755	-1.25282	2.95e-27	0.434636	-6.43441
hsv1-miR-H2-5p	0.0344909	0.195773	1.24772	2.95e-27	0.436875	-6.44073
hsa-miR-567	-0.0184708	0.189421	-1.2436	2.95e-27	0.436875	-6.44582
kshv-miR-K12-7	-0.14371	0.557961	-1.24311	2.95e-27	0.436875	-6.44642
hsa-miR-566	0.251026	2.56221	1.24274	2.95e-27	0.436875	-6.44688
hsa-miR-34b	-0.434712	2.29715	-1.24158	2.95e-27	0.436875	-6.4483
ebv-miR-BHRF1-2	-0.0271725	0.196197	-1.23607	2.95e-27	0.438649	-6.45507
hsa-miR-324-5p	0.193294	4.89714	1.23593	2.95e-27	0.438649	-6.45525
hsa-miR-630	-0.30888	7.26343	-1.23313	2.95e-27	0.438793	-6.45867
hsa-miR-577	0.242091	1.15749	1.23194	2.95e-27	0.438793	-6.46013
hsa-miR-595	-0.24732	1.85447	-1.23085	2.95e-27	0.438793	-6.46146
hsa-miR-1205	0.0681121	0.254708	1.22823	2.95e-27	0.439538	-6.46466
hsa-miR-624	-0.0506382	0.219486	-1.22488	2.95e-27	0.440827	-6.46874
hsa-miR-150	-0.18074	10.2117	-1.22238	2.95e-27	0.441484	-6.47177
hsa-miR-371-5p	0.0830065	0.23189	1.22041	2.95e-27	0.441743	-6.47415
hsa-miR-1302	-0.0702525	0.28829	-1.2122	2.95e-27	0.446678	-6.48405
hsa-miR-548i	0.327295	2.73013	1.20739	2.95e-27	0.449082	-6.48983
hsa-miR-371-3p	0.162513	0.491038	1.20177	2.95e-27	0.452103	-6.49654
ebv-miR-BART2-3p	0.106769	0.404358	1.18771	2.95e-27	0.459812	-6.51322
hsa-miR-198	0.00861393	0.182618	1.18697	2.95e-27	0.459812	-6.51409
hsa-miR-206	-0.120247	0.415607	-1.18679	2.95e-27	0.459812	-6.5143
hsa-miR-643	0.0580236	0.252109	1.18285	2.95e-27	0.461592	-6.51894
hsa-miR-151-3p	0.264227	5.05352	1.17935	2.95e-27	0.462997	-6.52304
hsa-miR-1323	-0.0582912	0.260472	-1.17667	2.95e-27	0.462997	-6.52617
mcv-miR-M1-3p	-0.0236671	0.194572	-1.17619	2.95e-27	0.462997	-6.52674
hsa-miR-149	0.119827	0.382022	1.17171	2.95e-27	0.463416	-6.53195
hsa-miR-1911	0.162398	0.707989	1.17166	2.95e-27	0.463416	-6.53201
hsa-miR-1258	-0.0174524	0.188771	-1.17084	2.95e-27	0.463416	-6.53297
hsa-miR-548l	-0.0865956	0.328045	-1.16753	2.95e-27	0.464726	-6.53681
hsa-miR-219-2-3p	-0.016483	0.192103	-1.15885	2.95e-27	0.467158	-6.54683
hsa-miR-588	0.067258	0.263617	1.15844	2.95e-27	0.467158	-6.54729
hsa-miR-376b	0.175346	0.89908	1.15824	2.95e-27	0.467158	-6.54753
hsa-miR-569	0.254997	1.76332	1.15468	2.95e-27	0.467158	-6.55162
hsa-miR-936	0.00592927	0.181253	1.15339	2.95e-27	0.467158	-6.5531
kshv-miR-K12-11	-0.198286	1.09385	-1.15277	2.95e-27	0.467158	-6.55381
hsa-miR-875-3p	0.0324934	0.194757	1.15157	2.95e-27	0.467158	-6.55517
hsa-miR-1181	0.11662	0.446434	1.15018	2.95e-27	0.467158	-6.55677
hsa-miR-561	0.176026	0.606261	1.1501	2.95e-27	0.467158	-6.55686
ebv-miR-BART22	0.0315337	0.194269	1.13435	2.95e-27	0.478049	-6.57472
hsa-miR-876-3p	0.200942	1.18337	1.12502	2.95e-27	0.482972	-6.58519
hsa-miR-607	0.116966	0.52733	1.12485	2.95e-27	0.482972	-6.58537
hsa-miR-100	-0.132388	9.83977	-1.11849	2.95e-27	0.486707	-6.59247
hsa-miR-887	-0.135946	0.658622	-1.11513	2.95e-27	0.487428	-6.59619
hsa-miR-485-5p	0.117459	0.377105	1.11441	2.95e-27	0.487428	-6.59698
hsa-miR-661	0.103039	0.44207	1.10557	2.95e-27	0.492725	-6.60673
ebv-miR-BHRF1-1	-0.0489085	0.204235	-1.10451	2.95e-27	0.492725	-6.6079
hsa-miR-548c-5p	-0.0224376	0.204266	-1.09839	2.95e-27	0.496306	-6.61459
hsa-miR-151-5p	-0.128922	7.85811	-1.09674	2.95e-27	0.496365	-6.61639
hsa-miR-1245	-0.114504	0.438216	-1.08979	2.95e-27	0.497002	-6.62394
hsa-miR-519b-3p	0.176109	0.964587	1.08973	2.95e-27	0.497002	-6.62401
hsa-miR-888	0.0630103	0.292331	1.08931	2.95e-27	0.497002	-6.62446
hsa-miR-383	0.345528	2.66985	1.0888	2.95e-27	0.497002	-6.62502
hsa-miR-1827	0.0550127	0.25186	1.08687	2.95e-27	0.497002	-6.6271
hsa-miR-875-5p	-0.124494	0.5243	-1.08655	2.95e-27	0.497002	-6.62745
hsa-miR-935	-0.0644434	0.277399	-1.08113	2.95e-27	0.499152	-6.63329
hsa-miR-513b	0.0693153	0.253823	1.07927	2.95e-27	0.499152	-6.63528
hsa-miR-628-5p	0.0160141	0.193263	1.07915	2.95e-27	0.499152	-6.63541
hsa-miR-760	0.184925	0.922163	1.07446	2.95e-27	0.501631	-6.64043
hcmv-miR-US25-2-5p	-0.0165546	0.191248	-1.0702	2.95e-27	0.503226	-6.64496
hsa-miR-632	-0.118172	0.492889	-1.06934	2.95e-27	0.503226	-6.64589
hsa-miR-331-5p	0.0649014	0.281614	1.06679	2.95e-27	0.504017	-6.64859
hsa-miR-590-5p	0.435268	2.00657	1.05734	2.95e-27	0.510274	-6.65856
hsa-miR-512-3p	-0.0363124	0.212352	-1.05062	2.95e-27	0.514399	-6.6656
hsa-miR-384	-0.127832	0.620398	-1.04756	2.95e-27	0.515605	-6.66879
hsa-miR-943	-0.076381	0.382011	-1.03874	2.95e-27	0.520424	-6.67794
hsa-miR-568	-0.0820745	0.380038	-1.03846	2.95e-27	0.520424	-6.67824
hsa-miR-1271	-0.110147	0.536073	-1.03333	2.95e-27	0.523304	-6.68352
hsa-miR-1201	0.134021	0.555126	1.02604	2.95e-27	0.527199	-6.69098
hsa-miR-556-3p	0.0160525	0.1921	1.02541	2.95e-27	0.527199	-6.69163
hsa-miR-579	0.0547015	0.206048	1.02214	2.95e-27	0.52743	-6.69495
hsa-miR-342-5p	-0.169661	1.00694	-1.02203	2.95e-27	0.52743	-6.69507
hsa-miR-129-3p	0.0823801	0.228842	1.02012	2.95e-27	0.527724	-6.697
hsa-miR-509-3p	-0.273187	3.27366	-1.01513	2.95e-27	0.530516	-6.70206
hsa-miR-491-3p	-0.0550238	0.273087	-1.01299	2.95e-27	0.530615	-6.70422
hsa-miR-587	0.0299443	0.21368	1.01193	2.95e-27	0.530615	-6.70528
hsa-miR-205	0.406426	6.33868	1.00643	2.95e-27	0.532472	-6.7108
hsa-miR-129-5p	0.0771779	0.361004	1.00616	2.95e-27	0.532472	-6.71107
hsa-miR-625	0.129436	0.531743	1.00503	2.95e-27	0.532472	-6.7122
hsa-miR-542-3p	0.163685	3.68645	1.00259	2.95e-27	0.532571	-6.71464
hsa-miR-544	0.129601	0.244125	1.00185	2.95e-27	0.532571	-6.71538
hsa-miR-107	-0.19758	5.60412	-0.997011	2.95e-27	0.535245	-6.72019
hsa-miR-1288	-0.0169309	0.194025	-0.995075	2.95e-27	0.535577	-6.7221
hsa-miR-125b	-0.154138	12.1275	-0.977729	2.95e-27	0.546169	-6.73913
hsa-miR-1263	-0.0954627	0.425445	-0.97763	2.95e-27	0.546169	-6.73922
hsa-miR-518d-3p	-0.0977565	0.500395	-0.976713	2.95e-27	0.546169	-6.74011
hsa-miR-653	0.136152	0.666849	0.975943	2.95e-27	0.546169	-6.74086
hsa-miR-576-5p	0.111411	0.582466	0.971055	2.95e-27	0.548856	-6.7456
hsa-miR-1283	-0.350071	2.16147	-0.969604	2.95e-27	0.548856	-6.747
hsv1-miR-H4-5p	0.160152	0.975759	0.964518	2.95e-27	0.550827	-6.75189
hsa-miR-2277	0.020641	0.191464	0.96415	2.95e-27	0.550827	-6.75224
hsa-miR-423-3p	-0.102034	6.69797	-0.959915	2.95e-27	0.551241	-6.7563
hsa-miR-548m	-0.0690379	0.31604	-0.959782	2.95e-27	0.551241	-6.75643
hsa-miR-2278	0.0752117	0.342754	0.959087	2.95e-27	0.551241	-6.75709
hsa-miR-593	0.00478514	0.180671	0.950423	2.95e-27	0.55499	-6.76532
hsa-miR-1247	-0.177673	0.973259	-0.950077	2.95e-27	0.55499	-6.76565
hsa-miR-520c-3p	-0.216299	1.32596	-0.949962	2.95e-27	0.55499	-6.76576
hsa-miR-603	0.345771	5.25883	0.944643	2.95e-27	0.556981	-6.77077
kshv-miR-K12-3	0.0263076	0.196814	0.943142	2.95e-27	0.556981	-6.77218
hsa-miR-513a-5p	0.0960687	0.42888	0.943	2.95e-27	0.556981	-6.77232
hsa-miR-1280	-0.0055961	0.182942	-0.938859	2.95e-27	0.557235	-6.77619
ebv-miR-BART4	-0.0249944	0.192479	-0.936562	2.95e-27	0.557235	-6.77834
hsa-miR-548j	0.160464	1.03747	0.935377	2.95e-27	0.557235	-6.77944
hsa-miR-10a	0.104044	8.46256	0.934223	2.95e-27	0.557235	-6.78052
kshv-miR-K12-5	0.115418	0.555145	0.934034	2.95e-27	0.557235	-6.78069
hsa-miR-299-5p	0.0935508	0.440084	0.933676	2.95e-27	0.557235	-6.78102
hcmv-miR-UL148D	0.00467494	0.180615	0.927941	2.95e-27	0.560696	-6.78634
hsa-miR-98	0.126136	6.048	0.923206	2.95e-27	0.563347	-6.7907
hsa-miR-138	-0.112624	0.63379	-0.912458	2.95e-27	0.569365	-6.80052
kshv-miR-K12-12	0.27973	2.39751	0.911518	2.95e-27	0.569365	-6.80137
hsa-miR-1303	0.0334271	0.220373	0.911386	2.95e-27	0.569365	-6.80149
hsa-miR-886-5p	-0.0920091	0.475526	-0.904762	2.95e-27	0.572885	-6.80748
hsa-miR-516a-3p	0.214309	2.31447	0.90374	2.95e-27	0.572885	-6.8084
hsa-miR-596	-0.037821	0.2417	-0.902625	2.95e-27	0.572885	-6.80941
hsa-miR-545	0.167495	1.35261	0.898871	2.95e-27	0.574519	-6.81277
hsa-miR-1261	0.0395744	0.234973	0.897658	2.95e-27	0.574519	-6.81386
hsa-miR-564	0.0154647	0.189788	0.886501	2.95e-27	0.582516	-6.82377
hsa-miR-635	0.183958	1.03574	0.87683	2.95e-27	0.589328	-6.83226
hsa-miR-580	0.132442	0.850728	0.873698	2.95e-27	0.590691	-6.83499
hsa-miR-1266	0.154094	1.19852	0.864885	2.95e-27	0.596824	-6.84262
hsa-miR-655	0.232841	3.85564	0.86142	2.95e-27	0.598474	-6.8456
hsa-miR-1233	-0.0188906	0.190564	-0.859149	2.95e-27	0.599119	-6.84755
hsa-miR-572	0.140292	0.97598	0.848791	2.95e-27	0.605384	-6.85636
hsa-miR-1976	0.00639922	0.184282	0.848684	2.95e-27	0.605384	-6.85645
hsa-miR-300	0.179431	1.70751	0.846715	2.95e-27	0.605384	-6.85811
hsa-miR-215	0.106969	0.61076	0.845708	2.95e-27	0.605384	-6.85896
hsa-miR-519e	0.0625313	0.38928	0.844061	2.95e-27	0.605506	-6.86035
hsa-miR-1537	-0.176423	2.29531	-0.841332	2.95e-27	0.606544	-6.86264
hsa-miR-323-5p	-0.131995	0.72598	-0.832589	2.95e-27	0.612673	-6.86993
hsa-miR-346	-0.120813	0.727508	-0.830438	2.95e-27	0.612957	-6.87171
hcmv-miR-US33-3p	-0.11578	0.572913	-0.828533	2.95e-27	0.612957	-6.87329
hsa-miR-1197	0.0263764	0.20714	0.827539	2.95e-27	0.612957	-6.87411
hsa-miR-450b-3p	-0.0172502	0.201903	-0.826253	2.95e-27	0.612957	-6.87517
hsa-miR-524-3p	-0.0107838	0.185492	-0.818143	2.95e-27	0.618564	-6.88181
hsa-miR-873	0.0696882	0.355379	0.815329	2.95e-27	0.619681	-6.8841
hsa-miR-103	0.0628482	10.6564	0.81263	2.95e-27	0.6207	-6.88629
hsa-miR-302a	-0.167189	1.83299	-0.806222	2.95e-27	0.624881	-6.89146
hsa-miR-933	0.0350786	0.220931	0.803629	2.95e-27	0.625813	-6.89354
hsa-miR-518b	0.0837592	0.453749	0.800808	2.95e-27	0.62694	-6.8958
hsa-miR-620	-0.0667952	0.370787	-0.797161	2.95e-27	0.628648	-6.8987
hsa-miR-657	-0.0326229	0.227982	-0.794709	2.95e-27	0.628648	-6.90065
hsa-miR-516b	0.0632151	0.275385	0.794313	2.95e-27	0.628648	-6.90096
hsa-miR-432	0.0645105	0.34561	0.791156	2.95e-27	0.630064	-6.90345
hsa-miR-582-3p	0.0297186	0.233328	0.784608	2.95e-27	0.634379	-6.9086
hcmv-miR-US33-5p	0.0512911	0.28519	0.779396	2.95e-27	0.63756	-6.91266
hsa-miR-548d-3p	0.0936492	0.60025	0.776257	2.95e-27	0.638966	-6.91509
hsa-miR-199b-5p	-0.102556	8.86033	-0.772651	2.95e-27	0.640301	-6.91788
hsa-miR-491-5p	-0.0354972	0.269881	-0.76968	2.95e-27	0.640301	-6.92016
hsa-miR-636	-0.0388976	0.26187	-0.769006	2.95e-27	0.640301	-6.92068
hsa-miR-605	-0.0269756	0.224075	-0.766624	2.95e-27	0.640301	-6.9225
hsa-miR-219-1-3p	0.00737636	0.184779	0.764357	2.95e-27	0.640301	-6.92423
ebv-miR-BART6-3p	-0.0627713	0.352382	-0.764299	2.95e-27	0.640301	-6.92428
hsa-miR-641	0.164479	1.66871	0.763471	2.95e-27	0.640301	-6.92491
hsa-miR-670	0.0237746	0.208465	0.762756	2.95e-27	0.640301	-6.92545
hcmv-miR-UL112	0.243798	2.28237	0.758088	2.95e-27	0.643016	-6.92899
hsa-miR-650	-0.106595	0.58896	-0.752599	2.95e-27	0.646437	-6.93312
hsa-miR-517b	0.108959	0.610269	0.733846	2.95e-27	0.661302	-6.94702
hsa-miR-1231	0.0471359	0.294756	0.728631	2.95e-27	0.664522	-6.95083
hsa-miR-616	0.0930144	0.580809	0.72698	2.95e-27	0.664651	-6.95202
hsv1-miR-H4-3p	-0.0200823	0.218826	-0.722566	2.95e-27	0.667178	-6.95521
hsa-miR-645	-0.0205943	0.218408	-0.719922	2.95e-27	0.667651	-6.95712
hsa-miR-217	0.0481388	0.291162	0.719017	2.95e-27	0.667651	-6.95777
hsa-miR-516a-5p	-0.0247131	0.221176	-0.717131	2.95e-27	0.667986	-6.95912
hsa-miR-498	0.0935183	0.505969	0.707902	2.95e-27	0.673067	-6.96568
hsa-miR-744	0.247654	2.20285	0.705846	2.95e-27	0.673067	-6.96713
hsa-miR-302d	-0.0169303	0.201976	-0.705655	2.95e-27	0.673067	-6.96726
hsa-miR-570	0.13941	1.662	0.701255	2.95e-27	0.673067	-6.97035
hsa-miR-581	0.06585	0.375355	0.700609	2.95e-27	0.673067	-6.9708
hsa-miR-152	0.125896	5.27915	0.699609	2.95e-27	0.673067	-6.9715
hsa-miR-1292	0.0456682	0.310022	0.699129	2.95e-27	0.673067	-6.97183
kshv-miR-K12-4-3p	0.00303906	0.179783	0.698254	2.95e-27	0.673067	-6.97244
ebv-miR-BART11-3p	0.0210422	0.208136	0.697102	2.95e-27	0.673067	-6.97324
hsa-miR-202	-0.0608878	0.38238	-0.694377	2.95e-27	0.673067	-6.97513
hsv2-miR-H2	0.0211565	0.225719	0.693812	2.95e-27	0.673067	-6.97553
hsa-miR-770-5p	0.174004	1.62373	0.693345	2.95e-27	0.673067	-6.97585
hsa-miR-665	0.00730422	0.185639	0.690904	2.95e-27	0.673891	-6.97753
hsa-miR-615-5p	0.160613	3.82389	0.684055	2.95e-27	0.677934	-6.98223
hsa-miR-648	0.0563413	0.365522	0.682282	2.95e-27	0.677934	-6.98344
hsa-miR-338-5p	0.0147465	0.202134	0.681758	2.95e-27	0.677934	-6.9838
hsa-miR-495	0.111441	3.84132	0.670999	2.95e-27	0.685947	-6.99106
hsa-miR-340	0.0688827	6.96583	0.656029	2.95e-27	0.69767	-7.00097
hsa-miR-1914	0.0504333	0.34528	0.649427	2.95e-27	0.701227	-7.00527
hsa-miR-323-3p	-0.0396129	0.29089	-0.648955	2.95e-27	0.701227	-7.00557
hsa-miR-422a	-0.0282078	0.230815	-0.643776	2.95e-27	0.70418	-7.00892
hsa-miR-668	-0.0418861	0.30976	-0.642277	2.95e-27	0.70418	-7.00988
ebv-miR-BART13	0.00278366	0.179654	0.640898	2.95e-27	0.70418	-7.01076
hsa-miR-33b	-0.0584287	0.422481	-0.637272	2.95e-27	0.70418	-7.01307
hsa-miR-1286	0.0863001	0.700401	0.636232	2.95e-27	0.70418	-7.01373
hsa-miR-640	0.15503	1.56812	0.634077	2.95e-27	0.70418	-7.0151
hsa-miR-33a	-0.0538546	0.356872	-0.632739	2.95e-27	0.70418	-7.01595
hsa-miR-147b	-0.0157691	0.209686	-0.632135	2.95e-27	0.70418	-7.01633
hsv2-miR-H4-5p	0.0776544	0.634068	0.631616	2.95e-27	0.70418	-7.01665
kshv-miR-K12-4-5p	0.2031	3.23116	0.630605	2.95e-27	0.70418	-7.01729
hsa-miR-1182	-0.0364161	0.250469	-0.627072	2.95e-27	0.705954	-7.01951
hsa-miR-212	0.00271589	0.179619	0.622475	2.95e-27	0.707357	-7.02237
kshv-miR-K12-8	0.00271589	0.179619	0.622475	2.95e-27	0.707357	-7.02237
hsa-miR-485-3p	0.139612	0.709788	0.619469	2.95e-27	0.708674	-7.02424
hsa-miR-671-5p	0.0071696	0.188251	0.615568	2.95e-27	0.710628	-7.02664
hsa-miR-1254	0.0816835	0.663088	0.614239	2.95e-27	0.710628	-7.02746
hsa-miR-1276	0.0400101	0.264388	0.607388	2.95e-27	0.715285	-7.03164
hsa-miR-766	-0.0620875	0.511848	-0.603576	2.95e-27	0.717302	-7.03394
hsa-miR-548b-5p	0.0226802	0.213794	0.601424	2.95e-27	0.717876	-7.03523
hsa-miR-1180	0.0922134	0.673719	0.599897	2.95e-27	0.717907	-7.03615
hsa-miR-675	0.0353431	0.268975	0.597209	2.95e-27	0.718947	-7.03776
hsa-miR-885-3p	0.00258739	0.179554	0.595223	2.95e-27	0.719378	-7.03894
hsa-miR-188-3p	0.0734629	0.557798	0.590024	2.95e-27	0.722599	-7.04201
hsa-miR-520a-3p	0.0507816	0.415126	0.584644	2.95e-27	0.725982	-7.04517
hsa-miR-654-3p	0.0764485	0.695582	0.576581	2.95e-27	0.731707	-7.04984
hsa-miR-758	-0.11866	1.42401	-0.573573	2.95e-27	0.733025	-7.05157
hsa-miR-765	0.00290584	0.18128	0.565835	2.95e-27	0.738478	-7.05597
hsa-miR-330-5p	0.0561434	0.421047	0.561248	2.95e-27	0.741178	-7.05855
hsa-miR-1538	-0.00847448	0.193764	-0.546486	2.95e-27	0.752315	-7.06672
hsa-miR-409-5p	-0.0728757	0.768449	-0.545551	2.95e-27	0.752315	-7.06723
hsa-miR-362-3p	-0.0647412	6.26852	-0.543239	2.95e-27	0.753017	-7.06848
hsa-miR-28-5p	-0.158223	2.32743	-0.53916	2.95e-27	0.755275	-7.07069
hsa-miR-662	0.0023118	0.179414	0.534469	2.95e-27	0.757811	-7.0732
hsa-miR-619	-0.0482185	0.415299	-0.533249	2.95e-27	0.757811	-7.07385
hsa-miR-28-3p	0.0282367	0.274555	0.527491	2.95e-27	0.761548	-7.0769
hsa-miR-449a	0.20172	2.53809	0.523663	2.95e-27	0.763584	-7.07891
ebv-miR-BART18-3p	0.0489324	0.438861	0.521625	2.95e-27	0.764042	-7.07998
hsa-miR-125a-3p	-0.119383	1.28864	-0.516407	2.95e-27	0.767302	-7.08268
hsa-miR-597	-0.0266706	0.251327	-0.512129	2.95e-27	0.769217	-7.08488
hsa-miR-320b	-0.104024	1.21269	-0.510082	2.95e-27	0.769217	-7.08592
hsa-miR-1204	-0.00929546	0.193164	-0.509674	2.95e-27	0.769217	-7.08613
hsa-miR-517a	0.0421838	0.283437	0.507491	2.95e-27	0.769801	-7.08724
hsa-miR-520f	-0.0589556	0.495141	-0.504672	2.95e-27	0.770017	-7.08866
ebv-miR-BART11-5p	0.0834601	0.843965	0.503827	2.95e-27	0.770017	-7.08909
hsa-miR-513a-3p	0.072176	0.683237	0.502693	2.95e-27	0.770017	-7.08966
hsa-miR-543	0.0650346	0.559514	0.499414	2.95e-27	0.770017	-7.0913
hsa-miR-1289	-0.0508169	0.4677	-0.498824	2.95e-27	0.770017	-7.0916
bkv-miR-B1-5p	-0.00456315	0.18414	-0.496701	2.95e-27	0.770017	-7.09265
ebv-miR-BART1-5p	-0.00328754	0.181807	-0.49664	2.95e-27	0.770017	-7.09268
hsa-miR-520b	-0.0450675	0.392013	-0.478702	2.95e-27	0.782953	-7.10142
ebv-miR-BART17-5p	-0.0745439	0.868291	-0.478524	2.95e-27	0.782953	-7.10151
hsa-miR-2110	0.00206274	0.179287	0.477326	2.95e-27	0.782953	-7.10208
hsa-miR-216a	-0.160872	4.52818	-0.471251	2.95e-27	0.786951	-7.10496
hsa-miR-190	-0.0368853	0.305798	-0.466796	2.95e-27	0.788263	-7.10704
hsa-miR-886-3p	0.0509047	0.486442	0.458879	2.95e-27	0.788263	-7.1107
hsa-miR-1256	0.00197622	0.179243	0.457084	2.95e-27	0.788263	-7.11153
hsa-miR-153	0.0541275	0.604201	0.453323	2.95e-27	0.788263	-7.11324
hsa-miR-298	-0.0136241	0.217964	-0.452445	2.95e-27	0.788263	-7.11363
ebv-miR-BART19-5p	0.00195254	0.179231	0.451515	2.95e-27	0.788263	-7.11405
hsa-miR-1293	0.00195254	0.179231	0.451515	2.95e-27	0.788263	-7.11405
hsa-miR-297	0.00195254	0.179231	0.451515	2.95e-27	0.788263	-7.11405
hsa-miR-509-3-5p	0.00195254	0.179231	0.451515	2.95e-27	0.788263	-7.11405
hsa-miR-606	0.00195254	0.179231	0.451515	2.95e-27	0.788263	-7.11405
hsa-miR-944	0.00195254	0.179231	0.451515	2.95e-27	0.788263	-7.11405
hsv2-miR-H3	0.00195254	0.179231	0.451515	2.95e-27	0.788263	-7.11405
hsa-miR-938	0.0165934	0.228736	0.448132	2.95e-27	0.788283	-7.11557
hsa-miR-508-5p	0.0286839	0.286263	0.44695	2.95e-27	0.788283	-7.1161
hsa-miR-1259	-0.00365787	0.184672	-0.446468	2.95e-27	0.788283	-7.11632
kshv-miR-K12-2	-0.0380313	0.404574	-0.444619	2.95e-27	0.788283	-7.11714
hsa-miR-1825	-0.0425091	0.4705	-0.443442	2.95e-27	0.788283	-7.11766
hsa-miR-550	0.0162795	0.235305	0.442427	2.95e-27	0.788283	-7.11811
hsa-miR-541	-0.0127159	0.204382	-0.4344	2.95e-27	0.79345	-7.12163
ebv-miR-BART15	0.018523	0.242537	0.43343	2.95e-27	0.79345	-7.12205
hsa-miR-892a	0.0144261	0.224414	0.426205	2.95e-27	0.798393	-7.12515
ebv-miR-BART3	-0.0107046	0.20913	-0.422035	2.95e-27	0.798453	-7.12692
hsa-miR-877	-0.029124	0.284431	-0.420986	2.95e-27	0.798453	-7.12736
hsa-miR-637	-0.00887843	0.206667	-0.420701	2.95e-27	0.798453	-7.12748
hsa-miR-512-5p	0.0257931	0.286024	0.420078	2.95e-27	0.798453	-7.12774
ebv-miR-BART10	0.120597	2.28513	0.414944	2.95e-27	0.801576	-7.12988
hsa-miR-208b	-0.0511448	0.545479	-0.41233	2.95e-27	0.802524	-7.13097
hsa-miR-659	-0.0181043	0.239436	-0.408238	2.95e-27	0.804746	-7.13264
ebv-miR-BART18-5p	0.0263868	0.316062	0.406174	2.95e-27	0.805218	-7.13348
hsa-miR-558	0.024565	0.305978	0.401709	2.95e-27	0.807759	-7.13529
hsa-miR-339-5p	-0.0391667	0.431463	-0.395772	2.95e-27	0.811567	-7.13765
hsa-miR-939	0.0186799	0.216795	0.393507	2.95e-27	0.812208	-7.13854
hsa-miR-571	0.0384703	0.498406	0.386777	2.95e-27	0.815336	-7.14117
hsa-miR-409-3p	-0.0539094	0.628523	-0.386286	2.95e-27	0.815336	-7.14136
hsa-miR-885-5p	-0.126831	2.44176	-0.38531	2.95e-27	0.815336	-7.14174
hsa-miR-2116	0.00767881	0.194703	0.379859	2.95e-27	0.818716	-7.14382
hsa-miR-521	-0.0228267	0.2465	-0.371574	2.95e-27	0.824539	-7.14693
hsa-miR-767-3p	0.0365768	0.453398	0.36673	2.95e-27	0.827394	-7.14872
hsa-miR-1909	0.00391204	0.187695	0.363755	2.95e-27	0.828636	-7.1498
hsa-miR-548g	-0.0885819	3.3101	-0.356798	2.95e-27	0.83331	-7.15231
hsa-miR-934	0.0679447	1.16976	0.353998	2.95e-27	0.834397	-7.1533
hsa-miR-296-5p	0.0620702	4.58842	0.351884	2.95e-27	0.834892	-7.15405
hsa-miR-510	-0.0145573	0.23239	-0.348369	2.95e-27	0.836593	-7.15528
hsa-miR-1306	0.00194249	0.181958	0.344666	2.95e-27	0.838454	-7.15656
hsa-miR-664	-0.164924	3.68076	-0.338587	2.95e-27	0.84236	-7.15864
hsa-miR-211	0.0322365	0.322337	0.334441	2.95e-27	0.842785	-7.16003
hsa-miR-761	0.00144583	0.17948	0.333456	2.95e-27	0.842785	-7.16036
hsv1-miR-H2-3p	0.00144583	0.17948	0.333456	2.95e-27	0.842785	-7.16036
hsa-miR-553	-0.0241034	0.340504	-0.33063	2.95e-27	0.843884	-7.1613
hsa-miR-505	0.0636477	1.22604	0.324829	2.95e-27	0.846905	-7.1632
hsa-miR-652	0.0253658	0.304782	0.324017	2.95e-27	0.846905	-7.16346
hsa-miR-1298	-0.0141916	0.260363	-0.32065	2.95e-27	0.848465	-7.16455
hcmv-miR-UL70-5p	0.00466747	0.193782	0.316064	2.95e-27	0.851067	-7.16601
hsa-miR-412	-0.00173507	0.181044	-0.312261	2.95e-27	0.851667	-7.1672
hsa-miR-711	-0.00173507	0.181044	-0.312261	2.95e-27	0.851667	-7.1672
hsa-miR-1244	0.0283554	0.426714	0.30609	2.95e-27	0.855066	-7.16911
hsa-miR-769-5p	0.0611287	1.62543	0.305183	2.95e-27	0.855066	-7.16939
hsa-miR-1301	-0.0134527	0.252687	-0.294913	2.95e-27	0.862518	-7.17247
hiv1-miR-H1	0.041262	0.780836	0.285131	2.95e-27	0.869557	-7.17531
hcmv-miR-US25-2-3p	0.0163254	0.277581	0.281788	2.95e-27	0.871075	-7.17625
hsa-miR-604	0.00848631	0.204354	0.267592	2.95e-27	0.881898	-7.18015
hsa-miR-548q	-0.00374562	0.190941	-0.264196	2.95e-27	0.883452	-7.18105
hsa-miR-1248	-0.0405595	0.886773	-0.259253	2.95e-27	0.885074	-7.18235
ebv-miR-BART20-5p	0.00540635	0.19657	0.25604	2.95e-27	0.885074	-7.18318
hsa-miR-373	-0.0455174	0.741019	-0.255636	2.95e-27	0.885074	-7.18328
hsa-miR-374a	0.019343	7.73689	0.254748	2.95e-27	0.885074	-7.18351
hsa-miR-1183	0.0155187	0.257672	0.254374	2.95e-27	0.885074	-7.1836
hsa-miR-24	0.0141236	11.4573	0.251469	2.95e-27	0.885557	-7.18434
hiv1-miR-TAR-3p	-0.0138137	0.228764	-0.249943	2.95e-27	0.885557	-7.18472
hcmv-miR-UL22A	-0.0226079	0.441158	-0.249054	2.95e-27	0.885557	-7.18494
hsv2-miR-H4-3p	0.00550478	0.203742	0.24455	2.95e-27	0.88804	-7.18605
ebv-miR-BART5	0.101592	3.50932	0.239171	2.95e-27	0.891265	-7.18735
hsa-miR-631	0.0199075	0.382407	0.22096	2.95e-27	0.90482	-7.19154
hsa-miR-2115	0.020601	0.417539	0.220048	2.95e-27	0.90482	-7.19174
hsa-miR-548d-5p	0.0283481	0.66095	0.212784	2.95e-27	0.908486	-7.19332
hsa-miR-320a	-0.0736127	3.68218	-0.212523	2.95e-27	0.908486	-7.19337
hsa-miR-1281	0.0121891	0.260732	0.207575	2.95e-27	0.911322	-7.19441
hsa-miR-453	-0.0894041	2.82759	-0.204293	2.95e-27	0.912251	-7.19509
hsa-miR-448	-0.012208	0.267885	-0.203252	2.95e-27	0.912251	-7.1953
hsa-miR-363	0.0391421	4.51633	0.200613	2.95e-27	0.91312	-7.19583
hsa-miR-1257	0.00566494	0.22155	0.197264	2.95e-27	0.914588	-7.1965
hsa-miR-1278	-0.00227629	0.187664	-0.190177	2.95e-27	0.919217	-7.19787
hiv1-miR-N367	0.0137743	0.37946	0.1744	2.95e-27	0.931204	-7.20075
hsa-miR-1322	0.00769492	0.235833	0.160823	2.95e-27	0.940368	-7.20302
hsa-miR-148b	-0.0132217	8.15524	-0.160299	2.95e-27	0.940368	-7.20311
hcmv-miR-US5-1	-0.00673537	0.231713	-0.158611	2.95e-27	0.940399	-7.20338
kshv-miR-K12-9	0.048409	2.89738	0.146288	2.95e-27	0.949427	-7.20526
hsa-miR-563	0.00414177	0.202445	0.142344	2.95e-27	0.951356	-7.20582
hsa-miR-539	0.0333732	1.35523	0.135866	2.95e-27	0.953173	-7.20673
hsa-miR-22	-0.0180401	8.51363	-0.135386	2.95e-27	0.953173	-7.20679
hsa-miR-671-3p	0.00658571	0.24163	0.135192	2.95e-27	0.953173	-7.20682
hsa-miR-1269	-0.0059278	0.238206	-0.124481	2.95e-27	0.960793	-7.20821
hsa-miR-658	-0.00620832	0.257758	-0.118114	2.95e-27	0.962364	-7.20898
hsa-miR-509-5p	0.016352	0.661463	0.117897	2.95e-27	0.962364	-7.20901
ebv-miR-BART1-3p	0.0119165	0.487464	0.116862	2.95e-27	0.962364	-7.20913
hsa-miR-508-3p	-0.0129262	0.500954	-0.115896	2.95e-27	0.962364	-7.20924
hsa-miR-611	0.00395081	0.249552	0.113343	2.95e-27	0.963096	-7.20953
hsa-miR-381	0.0231896	1.44567	0.106746	2.95e-27	0.965987	-7.21026
hsa-miR-526b	0.0139824	0.638496	0.105489	2.95e-27	0.965987	-7.21039
hsa-miR-188-5p	-0.0277189	1.44393	-0.10484	2.95e-27	0.965987	-7.21046
hsa-miR-518f	-0.0278134	1.79729	-0.0951131	2.95e-27	0.971558	-7.21143
hsa-miR-612	0.00922416	0.292461	0.0940215	2.95e-27	0.971558	-7.21154
hsa-miR-769-3p	-0.00211616	0.202515	-0.0889417	2.95e-27	0.971558	-7.212
hcmv-miR-US25-1	-0.00758112	0.367568	-0.0887287	2.95e-27	0.971558	-7.21202
hcmv-miR-US5-2	-0.0196282	2.48341	-0.0857247	2.95e-27	0.971558	-7.21228
hsa-miR-762	0.00604111	0.341775	0.0856701	2.95e-27	0.971558	-7.21229
hsa-miR-1469	0.000387771	0.18	0.085438	2.95e-27	0.971558	-7.21231
hsa-miR-330-3p	-0.00577364	0.330434	-0.0844286	2.95e-27	0.971558	-7.21239
hsa-miR-549	-0.00783842	0.357702	-0.0822314	2.95e-27	0.971558	-7.21258
hsa-miR-542-5p	-0.0104758	0.673078	-0.079371	2.95e-27	0.971558	-7.21281
hsa-miR-10b	-0.0196246	3.15059	-0.078664	2.95e-27	0.971558	-7.21286
hsa-miR-2276	0.0146955	1.10533	0.0778813	2.95e-27	0.971558	-7.21292
hsa-miR-876-5p	0.00280002	0.23912	0.0724938	2.95e-27	0.974597	-7.21333
hsa-miR-520g	0.00861593	0.557109	0.0705437	2.95e-27	0.974808	-7.21347
hsa-miR-506	0.0118959	0.82445	0.0674489	2.95e-27	0.975956	-7.21368
hsa-miR-1285	-0.0070552	0.463426	-0.0619295	2.95e-27	0.977574	-7.21404
ebv-miR-BART20-3p	0.00944665	0.892359	0.0607379	2.95e-27	0.977574	-7.21411
hsa-miR-622	-0.00219788	0.220353	-0.0586746	2.95e-27	0.977574	-7.21424
ebv-miR-BART21-3p	-0.00342647	0.282145	-0.0583754	2.95e-27	0.977574	-7.21425
hsa-miR-1262	0.00479047	0.40498	0.0569869	2.95e-27	0.977574	-7.21433
hsa-miR-194	-0.0150722	4.3679	-0.0503068	2.95e-27	0.981628	-7.21469
hsa-miR-496	0.0180315	1.95429	0.0475306	2.95e-27	0.982253	-7.21483
hsa-miR-1255a	0.00464871	0.442809	0.0461285	2.95e-27	0.982253	-7.21489
hsa-miR-1252	-0.00506077	0.626597	-0.0415178	2.95e-27	0.984155	-7.2151
hsa-let-7a	0.00571877	12.3756	0.0403699	2.95e-27	0.984155	-7.21514
hsa-miR-892b	0.00460672	0.550103	0.0373978	2.95e-27	0.985178	-7.21526
hsa-miR-1277	-0.000638945	0.198039	-0.0266744	2.95e-27	0.991885	-7.2156
hsa-miR-1250	-0.0019541	0.375125	-0.0246249	2.95e-27	0.991885	-7.21565
hsa-miR-369-5p	-0.00234697	0.48786	-0.0239426	2.95e-27	0.991885	-7.21567
hsa-miR-15a	-0.00133161	10.2373	-0.0209224	2.95e-27	0.992931	-7.21574
hsa-miR-1284	0.000709769	0.24325	0.0137237	2.95e-27	0.995883	-7.21586
hsa-miR-586	-0.000277111	0.195521	-0.0132476	2.95e-27	0.995883	-7.21587
hsa-miR-634	0.00179833	0.64907	0.012073	2.95e-27	0.995883	-7.21589
hcmv-miR-US4	0.000307804	0.266396	0.005732	2.95e-27	0.998379	-7.21594
ebv-miR-BHRF1-3	-0.000110036	0.195223	-0.00482393	2.95e-27	0.998379	-7.21595
hsa-miR-514	0.000810872	1.88663	0.00376514	2.95e-27	0.998379	-7.21595
hsa-miR-220c	-0.000245974	0.608441	-0.00176356	2.95e-27	0.998595	-7.21596
